# Supplementary material for: 3,6-Dibromo-9-(4-bromo­benz­yl)-9H-carbazole
Source: Acta Crystallogr Sect E Struct Rep Online. 2009 Jan 8;65(Pt 2):o216. doi: 10.1107/S1600536808042827 (PMC2968375; doi:10.1107/S1600536808042827)
Supplement: Supplementary file 1 [file e-65-0o216-sup1.cif]

##############################################################################
###                                                                        ###
###        Electronic paper (Acta Crystallographica Section E)             ###
###                                                                        ###
##############################################################################
#                                                                            #
# This CIF contains the data in a paper accepted for publication in Acta     #
# Crystallographica Section E. It conforms to the requirements of Notes      #
# for Authors for Section E, and has been peer reviewed under the auspices   #
# of the IUCr Commission on Journals.                                        #
#                                                                            #
# Full details of the Crystallographic Information File format               #
# are given in the paper "The Crystallographic Information File (CIF):       #
# a New Standard Archive File for Crystallography" by S. R. Hall, F. H.      #
# Allen and I. D. Brown [Acta Cryst. (1991), A47, 655-685].                  #
#                                                                            #
# The current version of the core CIF dictionary is obtainable from          #
# ftp://ftp.iucr.org/pub/cif_core.dic. The current version number is 2.4.    #
#                                                                            #
# Software is freely available for graphical display of the structure(s) in  #
# this CIF.  For information consult the CIF home page http://www.iucr.org/  #
# cif/home.html                                                              #
#                                                                            #
# This file may be used for bona fide research purposes within the           #
# scientific community so long as proper attribution is given to the journal # 
# article from which it was obtained.                                        #
#                                                                            #
##############################################################################
                                             
data_I
_audit_creation_method     SHELXL-97
_chemical_name_systematic
;
3,6-Dibromo-9-(4-bromobenzyl)-9<i>H</i>-carbazole
;
_chemical_name_common     ?
_chemical_formula_moiety     'C19 H12 Br3 N'
_chemical_formula_sum     'C19 H12 Br3 N'
_chemical_formula_iupac     'C19 H12 Br3 N'
_chemical_formula_weight     494.00
_chemical_melting_point     ?
_chemical_melting_point_gt     480
_chemical_melting_point_lt     481
_symmetry_cell_setting     Monoclinic
_symmetry_space_group_name_H-M     'P 21/n'
_symmetry_space_group_name_Hall     '-P 2yn'
loop_
    _symmetry_equiv_pos_as_xyz
    'x, y, z'
    '-x+1/2, y+1/2, -z+1/2'
    '-x, -y, -z'
    'x-1/2, -y-1/2, z-1/2'
_cell_length_a     9.4784(19)
_cell_length_b     17.132(3)
_cell_length_c     20.456(4)
_cell_angle_alpha     90.00
_cell_angle_beta     98.16(3)
_cell_angle_gamma     90.00
_cell_volume     3288.1(11)
_cell_formula_units_Z     8
_cell_measurement_reflns_used     6869
_cell_measurement_theta_min     1.557
_cell_measurement_theta_max     27.989
_cell_measurement_temperature     113(2)
_exptl_crystal_description     prism
_exptl_crystal_colour     colorless
_exptl_crystal_size_max     0.08
_exptl_crystal_size_mid     0.02
_exptl_crystal_size_min     0.02
_exptl_crystal_density_diffrn     1.996
_exptl_crystal_density_meas     ?
_exptl_crystal_density_method     'not measured'
_exptl_crystal_F_000     1904
_exptl_absorpt_coefficient_mu     7.359
_exptl_absorpt_correction_type     multi-scan
_exptl_absorpt_process_details     '(CrystalClear; Rigaku/MSC, 2005)'
_exptl_absorpt_correction_T_min     0.5905
_exptl_absorpt_correction_T_max     0.8668
_exptl_special_details
;
;
_diffrn_ambient_temperature     293(2)
_diffrn_radiation_type     MoK\a
_diffrn_radiation_wavelength     0.71073
_diffrn_radiation_source     'rotating anode'
_diffrn_radiation_monochromator     confocal
_diffrn_measurement_device_type     'Rigaku Saturn'
_diffrn_measurement_method     \w
_diffrn_detector_area_resol_mean     ?
_diffrn_reflns_number     25134
_diffrn_reflns_av_R_equivalents     0.0541
_diffrn_reflns_av_sigmaI/netI     0.0564
_diffrn_reflns_theta_min     1.56
_diffrn_reflns_theta_max     27.91
_diffrn_reflns_theta_full     27.91
_diffrn_measured_fraction_theta_max     0.994
_diffrn_measured_fraction_theta_full     0.994
_diffrn_reflns_limit_h_min     -12
_diffrn_reflns_limit_h_max     10
_diffrn_reflns_limit_k_min     -20
_diffrn_reflns_limit_k_max     22
_diffrn_reflns_limit_l_min     -26
_diffrn_reflns_limit_l_max     26
_diffrn_standards_number     0
_diffrn_standards_interval_count     0
_diffrn_standards_interval_time     0
_diffrn_standards_decay_%     ?
_refine_special_details
;
Refinement of <i>F</i>^2^ against ALL reflections. The weighted <i>R</i>-factor
<i>wR</i> and goodness of fit <i>S</i> are based on <i>F</i>^2^, conventional
<i>R</i>-factors <i>R</i> are based on <i>F</i>, with <i>F</i> set to zero for
negative <i>F</i>^2^. The threshold expression of <i>F</i>^2^ >
\s(<i>F</i>^2^) is used only for calculating <i>R</i>-factors(gt) <i>etc</i>.
and is not relevant to the choice of reflections for refinement.
<i>R</i>-factors based on <i>F</i>^2^ are statistically about twice as large
as those based on <i>F</i>, and <i>R</i>- factors based on ALL data will be
even larger.
;
_reflns_number_total     7824
_reflns_number_gt     6058
_reflns_threshold_expression     I>2\s(I)
_refine_ls_structure_factor_coef     Fsqd
_refine_ls_matrix_type     full
_refine_ls_R_factor_all     0.0663
_refine_ls_R_factor_gt     0.0464
_refine_ls_wR_factor_gt     0.0937
_refine_ls_wR_factor_ref     0.1031
_refine_ls_goodness_of_fit_ref     1.024
_refine_ls_restrained_S_all     1.024
_refine_ls_number_reflns     7824
_refine_ls_number_parameters     415
_refine_ls_number_restraints     0
_refine_ls_hydrogen_treatment     constr
_refine_ls_weighting_scheme     calc
_refine_ls_weighting_details
                   'calc w=1/[\s^2^(Fo^2^)+(0.05P)^2^] where P=(Fo^2^+2Fc^2^)/3'
_atom_sites_solution_hydrogens     geom
_atom_sites_solution_primary     direct
_atom_sites_solution_secondary     difmap
_refine_ls_shift/su_max     0.002
_refine_ls_shift/su_mean     0.000
_refine_diff_density_max     0.615
_refine_diff_density_min     -0.863
_refine_ls_extinction_method     none
_refine_ls_extinction_coef     ?
loop_
    _atom_type_symbol
    _atom_type_description
    _atom_type_scat_dispersion_real
    _atom_type_scat_dispersion_imag
    _atom_type_scat_source
    'C' 'C' 0.0033 0.0016
                         'International Tables Vol C Tables 4.2.6.8 and 6.1.1.4'
    'H' 'H' 0.0000 0.0000
                         'International Tables Vol C Tables 4.2.6.8 and 6.1.1.4'
    'N' 'N' 0.0061 0.0033
                         'International Tables Vol C Tables 4.2.6.8 and 6.1.1.4'
    'Br' 'Br' -0.2901 2.4595
                         'International Tables Vol C Tables 4.2.6.8 and 6.1.1.4'
_computing_data_collection     'CrystalClear (Rigaku/MSC, 2005)'
_computing_cell_refinement     'CrystalClear (Rigaku/MSC, 2005)'
_computing_data_reduction     'CrystalClear (Rigaku/MSC, 2005)'
_computing_structure_solution     'SHELXS97 (Sheldrick, 2008)'
_computing_structure_refinement     'SHELXL97 (Sheldrick, 2008)'
_computing_molecular_graphics     'SHELXTL (Sheldrick, 2008)'
_computing_publication_material     'SHELXTL (Sheldrick, 2008)'
loop_
    _atom_site_type_symbol
    _atom_site_label
    _atom_site_fract_x
    _atom_site_fract_y
    _atom_site_fract_z
    _atom_site_U_iso_or_equiv
    _atom_site_adp_type
    _atom_site_calc_flag
    _atom_site_refinement_flags
    _atom_site_occupancy
    _atom_site_disorder_assembly
    _atom_site_disorder_group
    Br Br1 -0.14151(4) 0.08974(2) 0.20844(2) 0.02780(12) Uani d . 1 . .
    Br Br2 0.26336(5) 0.39468(3) 0.51841(2) 0.03025(12) Uani d . 1 . .
    Br Br3 0.10307(5) 0.67522(3) 0.01113(2) 0.02914(12) Uani d . 1 . .
    Br Br4 0.36237(4) 0.08294(2) 0.17850(2) 0.02334(11) Uani d . 1 . .
    Br Br5 0.71818(6) 0.37880(3) 0.50564(2) 0.03361(13) Uani d . 1 . .
    Br Br6 0.57775(5) 0.68767(2) 0.03165(2) 0.02995(12) Uani d . 1 . .
    N N1 0.2671(3) 0.36064(19) 0.22607(17) 0.0202(7) Uani d . 1 . .
    N N2 0.7685(3) 0.35444(19) 0.21649(16) 0.0191(7) Uani d . 1 . .
    C C1 0.1733(4) 0.2987(2) 0.2121(2) 0.0185(8) Uani d . 1 . .
    C C2 0.1328(4) 0.2593(2) 0.1533(2) 0.0209(9) Uani d . 1 . .
    H H2 0.1683 0.2737 0.1150 0.025 Uiso calc R 1 . .
    C C3 0.0377(4) 0.1977(2) 0.1532(2) 0.0226(9) Uani d . 1 . .
    H H3 0.0097 0.1698 0.1145 0.027 Uiso calc R 1 . .
    C C4 -0.0161(4) 0.1774(2) 0.2112(2) 0.0228(9) Uani d . 1 . .
    C C5 0.0207(4) 0.2165(2) 0.2699(2) 0.0218(9) Uani d . 1 . .
    H H5 -0.0178 0.2025 0.3076 0.026 Uiso calc R 1 . .
    C C6 0.1174(4) 0.2777(2) 0.2708(2) 0.0198(9) Uani d . 1 . .
    C C7 0.1859(4) 0.3280(2) 0.3219(2) 0.0192(8) Uani d . 1 . .
    C C8 0.1804(4) 0.3334(2) 0.3900(2) 0.0204(9) Uani d . 1 . .
    H H8 0.1203 0.3014 0.4104 0.024 Uiso calc R 1 . .
    C C9 0.2673(5) 0.3878(2) 0.4256(2) 0.0229(9) Uani d . 1 . .
    C C10 0.3593(4) 0.4368(2) 0.3975(2) 0.0214(9) Uani d . 1 . .
    H H10 0.4161 0.4723 0.4237 0.026 Uiso calc R 1 . .
    C C11 0.3660(4) 0.4324(2) 0.3301(2) 0.0204(9) Uani d . 1 . .
    H H11 0.4266 0.4646 0.3103 0.025 Uiso calc R 1 . .
    C C12 0.2786(4) 0.3777(2) 0.2932(2) 0.0181(8) Uani d . 1 . .
    C C13 0.3542(4) 0.3943(2) 0.1802(2) 0.0197(9) Uani d . 1 . .
    H H13A 0.3758 0.3538 0.1500 0.024 Uiso calc R 1 . .
    H H13B 0.4437 0.4115 0.2050 0.024 Uiso calc R 1 . .
    C C14 0.2862(4) 0.4627(2) 0.1401(2) 0.0202(9) Uani d . 1 . .
    C C15 0.2893(4) 0.5380(2) 0.1667(2) 0.0223(9) Uani d . 1 . .
    H H15 0.3293 0.5461 0.2103 0.027 Uiso calc R 1 . .
    C C16 0.2335(4) 0.6010(2) 0.1286(2) 0.0228(9) Uani d . 1 . .
    H H16 0.2349 0.6508 0.1466 0.027 Uiso calc R 1 . .
    C C17 0.1758(4) 0.5882(2) 0.0636(2) 0.0205(9) Uani d . 1 . .
    C C18 0.1704(4) 0.5147(2) 0.0362(2) 0.0217(9) Uani d . 1 . .
    H H18 0.1308 0.5071 -0.0076 0.026 Uiso calc R 1 . .
    C C19 0.2245(4) 0.4523(2) 0.0745(2) 0.0204(9) Uani d . 1 . .
    H H19 0.2198 0.4024 0.0564 0.024 Uiso calc R 1 . .
    C C20 0.6758(4) 0.2931(2) 0.1978(2) 0.0175(8) Uani d . 1 . .
    C C21 0.6408(4) 0.2566(2) 0.1368(2) 0.0187(8) Uani d . 1 . .
    H H21 0.6808 0.2732 0.1003 0.022 Uiso calc R 1 . .
    C C22 0.5455(4) 0.1955(2) 0.1317(2) 0.0195(8) Uani d . 1 . .
    H H22 0.5214 0.1699 0.0916 0.023 Uiso calc R 1 . .
    C C23 0.4851(4) 0.1720(2) 0.1870(2) 0.0202(9) Uani d . 1 . .
    C C24 0.5139(4) 0.2079(2) 0.2474(2) 0.0195(8) Uani d . 1 . .
    H H24 0.4704 0.1918 0.2831 0.023 Uiso calc R 1 . .
    C C25 0.6115(4) 0.2698(2) 0.25318(19) 0.0169(8) Uani d . 1 . .
    C C26 0.6708(4) 0.3185(2) 0.3077(2) 0.0202(9) Uani d . 1 . .
    C C27 0.6534(5) 0.3220(2) 0.3746(2) 0.0224(9) Uani d . 1 . .
    H H27 0.5888 0.2895 0.3917 0.027 Uiso calc R 1 . .
    C C28 0.7347(4) 0.3749(2) 0.4143(2) 0.0225(9) Uani d . 1 . .
    C C29 0.8310(5) 0.4252(2) 0.3896(2) 0.0253(10) Uani d . 1 . .
    H H29 0.8839 0.4601 0.4180 0.030 Uiso calc R 1 . .
    C C30 0.8487(4) 0.4238(2) 0.3237(2) 0.0240(9) Uani d . 1 . .
    H H30 0.9119 0.4575 0.3072 0.029 Uiso calc R 1 . .
    C C31 0.7682(4) 0.3698(2) 0.2827(2) 0.0192(8) Uani d . 1 . .
    C C32 0.8553(4) 0.3959(2) 0.1744(2) 0.0214(9) Uani d . 1 . .
    H H32A 0.8769 0.3609 0.1399 0.026 Uiso calc R 1 . .
    H H32B 0.9448 0.4106 0.2006 0.026 Uiso calc R 1 . .
    C C33 0.7844(4) 0.4684(2) 0.14287(19) 0.0191(8) Uani d . 1 . .
    C C34 0.8599(5) 0.5385(2) 0.1439(2) 0.0239(9) Uani d . 1 . .
    H H34 0.9524 0.5411 0.1661 0.029 Uiso calc R 1 . .
    C C35 0.7984(5) 0.6039(2) 0.1124(2) 0.0256(10) Uani d . 1 . .
    H H35 0.8491 0.6505 0.1135 0.031 Uiso calc R 1 . .
    C C36 0.6604(4) 0.5997(2) 0.0790(2) 0.0218(9) Uani d . 1 . .
    C C37 0.5819(4) 0.5316(2) 0.0782(2) 0.0219(9) Uani d . 1 . .
    H H37 0.4884 0.5298 0.0570 0.026 Uiso calc R 1 . .
    C C38 0.6452(4) 0.4661(2) 0.1096(2) 0.0217(9) Uani d . 1 . .
    H H38 0.5939 0.4198 0.1085 0.026 Uiso calc R 1 . .
loop_
    _atom_site_aniso_label
    _atom_site_aniso_U_11
    _atom_site_aniso_U_22
    _atom_site_aniso_U_33
    _atom_site_aniso_U_12
    _atom_site_aniso_U_13
    _atom_site_aniso_U_23
    Br1 0.0208(2) 0.0208(2) 0.0402(3) -0.00171(17) -0.00107(19) 0.00121(19)
    Br2 0.0424(3) 0.0291(3) 0.0198(2) 0.0031(2) 0.0065(2) 0.00106(18)
    Br3 0.0335(2) 0.0247(2) 0.0277(2) 0.00291(18) -0.0008(2) 0.00693(19)
    Br4 0.0224(2) 0.0197(2) 0.0266(2) -0.00224(16) -0.00116(18) 0.00099(17)
    Br5 0.0505(3) 0.0309(3) 0.0183(2) 0.0093(2) 0.0009(2) -0.00347(19)
    Br6 0.0369(3) 0.0202(2) 0.0314(3) 0.00635(18) 0.0000(2) 0.00390(19)
    N1 0.0176(16) 0.0219(18) 0.0208(18) -0.0027(14) 0.0016(14) 0.0009(15)
    N2 0.0230(17) 0.0165(17) 0.0172(17) -0.0009(14) 0.0005(15) -0.0007(14)
    C1 0.0189(19) 0.0113(19) 0.025(2) 0.0029(15) 0.0014(17) 0.0007(17)
    C2 0.020(2) 0.021(2) 0.021(2) 0.0048(17) -0.0010(17) 0.0020(17)
    C3 0.019(2) 0.021(2) 0.025(2) 0.0010(17) -0.0058(18) -0.0044(18)
    C4 0.021(2) 0.017(2) 0.029(2) 0.0033(17) -0.0019(18) 0.0031(18)
    C5 0.019(2) 0.018(2) 0.027(2) 0.0041(16) 0.0004(18) 0.0041(18)
    C6 0.0169(19) 0.021(2) 0.022(2) 0.0040(16) 0.0018(17) 0.0057(17)
    C7 0.0160(19) 0.016(2) 0.025(2) 0.0037(16) 0.0015(17) 0.0015(17)
    C8 0.023(2) 0.019(2) 0.019(2) 0.0013(17) 0.0017(17) 0.0035(17)
    C9 0.030(2) 0.021(2) 0.017(2) 0.0076(18) 0.0002(18) 0.0029(17)
    C10 0.027(2) 0.016(2) 0.021(2) 0.0080(17) 0.0002(18) -0.0014(17)
    C11 0.022(2) 0.016(2) 0.022(2) 0.0065(16) 0.0002(18) 0.0024(17)
    C12 0.0196(19) 0.017(2) 0.017(2) 0.0086(16) -0.0009(16) 0.0050(16)
    C13 0.0184(19) 0.021(2) 0.020(2) 0.0002(16) 0.0052(17) -0.0009(17)
    C14 0.018(2) 0.021(2) 0.021(2) -0.0001(16) 0.0032(17) 0.0038(17)
    C15 0.024(2) 0.028(2) 0.014(2) -0.0019(18) 0.0016(17) -0.0034(18)
    C16 0.024(2) 0.018(2) 0.027(2) -0.0012(17) 0.0052(19) -0.0030(18)
    C17 0.020(2) 0.021(2) 0.020(2) -0.0014(17) 0.0027(17) 0.0016(17)
    C18 0.020(2) 0.029(2) 0.015(2) -0.0055(17) -0.0019(17) -0.0013(18)
    C19 0.0183(19) 0.020(2) 0.023(2) -0.0026(16) 0.0048(17) 0.0007(17)
    C20 0.0151(18) 0.016(2) 0.020(2) 0.0031(15) -0.0020(16) -0.0016(16)
    C21 0.021(2) 0.018(2) 0.017(2) 0.0033(16) 0.0025(17) 0.0012(16)
    C22 0.022(2) 0.019(2) 0.017(2) 0.0020(16) 0.0012(17) -0.0016(16)
    C23 0.020(2) 0.016(2) 0.023(2) 0.0023(16) -0.0022(17) 0.0046(17)
    C24 0.025(2) 0.016(2) 0.018(2) 0.0015(17) 0.0036(17) 0.0014(16)
    C25 0.0188(19) 0.016(2) 0.0150(19) 0.0045(15) -0.0008(16) 0.0033(16)
    C26 0.024(2) 0.018(2) 0.018(2) 0.0071(17) 0.0010(17) 0.0048(17)
    C27 0.027(2) 0.019(2) 0.020(2) 0.0053(17) 0.0023(18) 0.0021(17)
    C28 0.028(2) 0.023(2) 0.016(2) 0.0100(18) -0.0016(18) 0.0012(17)
    C29 0.028(2) 0.017(2) 0.028(2) 0.0042(18) -0.005(2) -0.0080(18)
    C30 0.024(2) 0.019(2) 0.028(2) 0.0024(17) 0.0005(19) -0.0009(18)
    C31 0.0168(19) 0.015(2) 0.025(2) 0.0070(16) -0.0004(17) 0.0025(17)
    C32 0.020(2) 0.020(2) 0.026(2) 0.0001(16) 0.0059(18) 0.0031(18)
    C33 0.021(2) 0.020(2) 0.015(2) 0.0045(16) -0.0016(16) 0.0012(16)
    C34 0.024(2) 0.022(2) 0.024(2) -0.0034(17) -0.0001(18) -0.0021(18)
    C35 0.032(2) 0.018(2) 0.026(2) -0.0057(18) 0.001(2) -0.0025(18)
    C36 0.023(2) 0.021(2) 0.022(2) 0.0050(17) 0.0049(18) 0.0012(17)
    C37 0.020(2) 0.025(2) 0.021(2) 0.0013(17) 0.0038(17) 0.0027(18)
    C38 0.021(2) 0.021(2) 0.024(2) -0.0040(17) 0.0058(18) 0.0036(18)
_geom_special_details
;
All e.s.d.'s (except the e.s.d. in the dihedral angle between two l.s. planes)
are estimated using the full covariance matrix. The cell e.s.d.'s are taken
into account individually in the estimation of e.s.d.'s in distances, angles
and torsion angles; correlations between e.s.d.'s in cell parameters are only
used when they are defined by crystal symmetry. An approximate (isotropic)
treatment of cell e.s.d.'s is used for estimating e.s.d.'s involving l.s.
planes.
;
loop_
    _geom_bond_atom_site_label_1
    _geom_bond_atom_site_label_2
    _geom_bond_site_symmetry_2
    _geom_bond_distance
    _geom_bond_publ_flag
    Br1 C4 . 1.911(4) ?
    Br2 C9 . 1.908(4) ?
    Br3 C17 . 1.907(4) ?
    Br4 C23 . 1.911(4) ?
    Br5 C28 . 1.899(4) ?
    Br6 C36 . 1.900(4) ?
    N1 C1 . 1.387(5) ?
    N1 C12 . 1.394(5) ?
    N1 C13 . 1.454(5) ?
    N2 C31 . 1.380(5) ?
    N2 C20 . 1.389(5) ?
    N2 C32 . 1.457(5) ?
    C1 C2 . 1.385(6) ?
    C1 C6 . 1.426(5) ?
    C2 C3 . 1.387(5) ?
    C2 H2 . 0.9300 ?
    C3 C4 . 1.400(6) ?
    C3 H3 . 0.9300 ?
    C4 C5 . 1.375(6) ?
    C5 C6 . 1.392(6) ?
    C5 H5 . 0.9300 ?
    C6 C7 . 1.436(6) ?
    C7 C8 . 1.404(5) ?
    C7 C12 . 1.410(5) ?
    C8 C9 . 1.382(6) ?
    C8 H8 . 0.9300 ?
    C9 C10 . 1.392(6) ?
    C10 C11 . 1.391(6) ?
    C10 H10 . 0.9300 ?
    C11 C12 . 1.398(6) ?
    C11 H11 . 0.9300 ?
    C13 C14 . 1.521(5) ?
    C13 H13A . 0.9700 ?
    C13 H13B . 0.9700 ?
    C14 C19 . 1.397(6) ?
    C14 C15 . 1.399(6) ?
    C15 C16 . 1.390(6) ?
    C15 H15 . 0.9300 ?
    C16 C17 . 1.381(6) ?
    C16 H16 . 0.9300 ?
    C17 C18 . 1.377(5) ?
    C18 C19 . 1.381(6) ?
    C18 H18 . 0.9300 ?
    C19 H19 . 0.9300 ?
    C20 C21 . 1.392(5) ?
    C20 C25 . 1.418(5) ?
    C21 C22 . 1.377(5) ?
    C21 H21 . 0.9300 ?
    C22 C23 . 1.397(5) ?
    C22 H22 . 0.9300 ?
    C23 C24 . 1.373(6) ?
    C24 C25 . 1.401(5) ?
    C24 H24 . 0.9300 ?
    C25 C26 . 1.442(6) ?
    C26 C27 . 1.403(6) ?
    C26 C31 . 1.422(5) ?
    C27 C28 . 1.377(6) ?
    C27 H27 . 0.9300 ?
    C28 C29 . 1.400(6) ?
    C29 C30 . 1.382(6) ?
    C29 H29 . 0.9300 ?
    C30 C31 . 1.400(6) ?
    C30 H30 . 0.9300 ?
    C32 C33 . 1.512(5) ?
    C32 H32A . 0.9700 ?
    C32 H32B . 0.9700 ?
    C33 C38 . 1.396(6) ?
    C33 C34 . 1.396(5) ?
    C34 C35 . 1.381(6) ?
    C34 H34 . 0.9300 ?
    C35 C36 . 1.389(6) ?
    C35 H35 . 0.9300 ?
    C36 C37 . 1.382(5) ?
    C37 C38 . 1.387(6) ?
    C37 H37 . 0.9300 ?
    C38 H38 . 0.9300 ?
loop_
    _geom_angle_atom_site_label_1
    _geom_angle_atom_site_label_2
    _geom_angle_atom_site_label_3
    _geom_angle_site_symmetry_1
    _geom_angle_site_symmetry_3
    _geom_angle
    _geom_angle_publ_flag
    C1 N1 C12 . . 108.8(3) ?
    C1 N1 C13 . . 125.2(3) ?
    C12 N1 C13 . . 125.5(3) ?
    C31 N2 C20 . . 109.0(3) ?
    C31 N2 C32 . . 124.5(3) ?
    C20 N2 C32 . . 126.5(3) ?
    C2 C1 N1 . . 129.9(4) ?
    C2 C1 C6 . . 121.2(4) ?
    N1 C1 C6 . . 108.9(4) ?
    C1 C2 C3 . . 118.2(4) ?
    C1 C2 H2 . . 120.9 ?
    C3 C2 H2 . . 120.9 ?
    C2 C3 C4 . . 120.1(4) ?
    C2 C3 H3 . . 119.9 ?
    C4 C3 H3 . . 119.9 ?
    C5 C4 C3 . . 122.8(4) ?
    C5 C4 Br1 . . 119.2(3) ?
    C3 C4 Br1 . . 118.0(3) ?
    C4 C5 C6 . . 117.7(4) ?
    C4 C5 H5 . . 121.2 ?
    C6 C5 H5 . . 121.2 ?
    C5 C6 C1 . . 120.1(4) ?
    C5 C6 C7 . . 133.8(4) ?
    C1 C6 C7 . . 106.1(3) ?
    C8 C7 C12 . . 119.1(4) ?
    C8 C7 C6 . . 133.2(4) ?
    C12 C7 C6 . . 107.7(3) ?
    C9 C8 C7 . . 117.6(4) ?
    C9 C8 H8 . . 121.2 ?
    C7 C8 H8 . . 121.2 ?
    C8 C9 C10 . . 123.4(4) ?
    C8 C9 Br2 . . 118.2(3) ?
    C10 C9 Br2 . . 118.4(3) ?
    C11 C10 C9 . . 119.7(4) ?
    C11 C10 H10 . . 120.1 ?
    C9 C10 H10 . . 120.1 ?
    C10 C11 C12 . . 117.7(4) ?
    C10 C11 H11 . . 121.2 ?
    C12 C11 H11 . . 121.2 ?
    N1 C12 C11 . . 129.1(4) ?
    N1 C12 C7 . . 108.5(4) ?
    C11 C12 C7 . . 122.4(4) ?
    N1 C13 C14 . . 114.7(3) ?
    N1 C13 H13A . . 108.6 ?
    C14 C13 H13A . . 108.6 ?
    N1 C13 H13B . . 108.6 ?
    C14 C13 H13B . . 108.6 ?
    H13A C13 H13B . . 107.6 ?
    C19 C14 C15 . . 118.3(4) ?
    C19 C14 C13 . . 120.4(4) ?
    C15 C14 C13 . . 121.2(4) ?
    C16 C15 C14 . . 120.8(4) ?
    C16 C15 H15 . . 119.6 ?
    C14 C15 H15 . . 119.6 ?
    C17 C16 C15 . . 119.0(4) ?
    C17 C16 H16 . . 120.5 ?
    C15 C16 H16 . . 120.5 ?
    C18 C17 C16 . . 121.5(4) ?
    C18 C17 Br3 . . 119.8(3) ?
    C16 C17 Br3 . . 118.7(3) ?
    C17 C18 C19 . . 119.2(4) ?
    C17 C18 H18 . . 120.4 ?
    C19 C18 H18 . . 120.4 ?
    C18 C19 C14 . . 121.1(4) ?
    C18 C19 H19 . . 119.4 ?
    C14 C19 H19 . . 119.4 ?
    N2 C20 C21 . . 130.3(4) ?
    N2 C20 C25 . . 108.7(3) ?
    C21 C20 C25 . . 121.0(4) ?
    C22 C21 C20 . . 118.7(4) ?
    C22 C21 H21 . . 120.7 ?
    C20 C21 H21 . . 120.7 ?
    C21 C22 C23 . . 119.8(4) ?
    C21 C22 H22 . . 120.1 ?
    C23 C22 H22 . . 120.1 ?
    C24 C23 C22 . . 123.2(4) ?
    C24 C23 Br4 . . 118.7(3) ?
    C22 C23 Br4 . . 118.0(3) ?
    C23 C24 C25 . . 117.3(4) ?
    C23 C24 H24 . . 121.3 ?
    C25 C24 H24 . . 121.3 ?
    C24 C25 C20 . . 120.0(4) ?
    C24 C25 C26 . . 133.1(4) ?
    C20 C25 C26 . . 106.9(3) ?
    C27 C26 C31 . . 119.9(4) ?
    C27 C26 C25 . . 133.8(4) ?
    C31 C26 C25 . . 106.3(3) ?
    C28 C27 C26 . . 117.9(4) ?
    C28 C27 H27 . . 121.0 ?
    C26 C27 H27 . . 121.0 ?
    C27 C28 C29 . . 122.2(4) ?
    C27 C28 Br5 . . 119.0(3) ?
    C29 C28 Br5 . . 118.8(3) ?
    C30 C29 C28 . . 121.0(4) ?
    C30 C29 H29 . . 119.5 ?
    C28 C29 H29 . . 119.5 ?
    C29 C30 C31 . . 117.8(4) ?
    C29 C30 H30 . . 121.1 ?
    C31 C30 H30 . . 121.1 ?
    N2 C31 C30 . . 129.6(4) ?
    N2 C31 C26 . . 109.1(4) ?
    C30 C31 C26 . . 121.2(4) ?
    N2 C32 C33 . . 113.5(3) ?
    N2 C32 H32A . . 108.9 ?
    C33 C32 H32A . . 108.9 ?
    N2 C32 H32B . . 108.9 ?
    C33 C32 H32B . . 108.9 ?
    H32A C32 H32B . . 107.7 ?
    C38 C33 C34 . . 118.6(4) ?
    C38 C33 C32 . . 121.2(4) ?
    C34 C33 C32 . . 120.2(4) ?
    C35 C34 C33 . . 120.6(4) ?
    C35 C34 H34 . . 119.7 ?
    C33 C34 H34 . . 119.7 ?
    C34 C35 C36 . . 119.5(4) ?
    C34 C35 H35 . . 120.2 ?
    C36 C35 H35 . . 120.2 ?
    C37 C36 C35 . . 121.2(4) ?
    C37 C36 Br6 . . 118.7(3) ?
    C35 C36 Br6 . . 120.1(3) ?
    C36 C37 C38 . . 118.7(4) ?
    C36 C37 H37 . . 120.7 ?
    C38 C37 H37 . . 120.7 ?
    C37 C38 C33 . . 121.3(4) ?
    C37 C38 H38 . . 119.3 ?
    C33 C38 H38 . . 119.3 ?
loop_
    _geom_torsion_atom_site_label_1
    _geom_torsion_atom_site_label_2
    _geom_torsion_atom_site_label_3
    _geom_torsion_atom_site_label_4
    _geom_torsion_site_symmetry_1
    _geom_torsion_site_symmetry_2
    _geom_torsion_site_symmetry_3
    _geom_torsion_site_symmetry_4
    _geom_torsion
    _geom_torsion_publ_flag
    C12 N1 C1 C2 . . . . -177.0(4) ?
    C13 N1 C1 C2 . . . . -5.2(7) ?
    C12 N1 C1 C6 . . . . 2.9(4) ?
    C13 N1 C1 C6 . . . . 174.7(3) ?
    N1 C1 C2 C3 . . . . 178.9(4) ?
    C6 C1 C2 C3 . . . . -1.0(6) ?
    C1 C2 C3 C4 . . . . 0.8(6) ?
    C2 C3 C4 C5 . . . . 0.3(6) ?
    C2 C3 C4 Br1 . . . . -177.9(3) ?
    C3 C4 C5 C6 . . . . -1.1(6) ?
    Br1 C4 C5 C6 . . . . 177.1(3) ?
    C4 C5 C6 C1 . . . . 0.8(6) ?
    C4 C5 C6 C7 . . . . -175.9(4) ?
    C2 C1 C6 C5 . . . . 0.2(6) ?
    N1 C1 C6 C5 . . . . -179.7(3) ?
    C2 C1 C6 C7 . . . . 177.8(4) ?
    N1 C1 C6 C7 . . . . -2.1(4) ?
    C5 C6 C7 C8 . . . . 0.3(8) ?
    C1 C6 C7 C8 . . . . -176.8(4) ?
    C5 C6 C7 C12 . . . . 177.7(4) ?
    C1 C6 C7 C12 . . . . 0.6(4) ?
    C12 C7 C8 C9 . . . . 0.0(6) ?
    C6 C7 C8 C9 . . . . 177.1(4) ?
    C7 C8 C9 C10 . . . . -0.3(6) ?
    C7 C8 C9 Br2 . . . . -179.0(3) ?
    C8 C9 C10 C11 . . . . 0.4(6) ?
    Br2 C9 C10 C11 . . . . 179.1(3) ?
    C9 C10 C11 C12 . . . . -0.2(6) ?
    C1 N1 C12 C11 . . . . 176.2(4) ?
    C13 N1 C12 C11 . . . . 4.4(6) ?
    C1 N1 C12 C7 . . . . -2.5(4) ?
    C13 N1 C12 C7 . . . . -174.3(3) ?
    C10 C11 C12 N1 . . . . -178.6(4) ?
    C10 C11 C12 C7 . . . . -0.1(6) ?
    C8 C7 C12 N1 . . . . 178.9(3) ?
    C6 C7 C12 N1 . . . . 1.1(4) ?
    C8 C7 C12 C11 . . . . 0.2(6) ?
    C6 C7 C12 C11 . . . . -177.6(4) ?
    C1 N1 C13 C14 . . . . 92.1(5) ?
    C12 N1 C13 C14 . . . . -97.4(5) ?
    N1 C13 C14 C19 . . . . -101.7(4) ?
    N1 C13 C14 C15 . . . . 81.2(5) ?
    C19 C14 C15 C16 . . . . -0.5(6) ?
    C13 C14 C15 C16 . . . . 176.7(3) ?
    C14 C15 C16 C17 . . . . -0.7(6) ?
    C15 C16 C17 C18 . . . . 1.1(6) ?
    C15 C16 C17 Br3 . . . . -178.7(3) ?
    C16 C17 C18 C19 . . . . -0.4(6) ?
    Br3 C17 C18 C19 . . . . 179.5(3) ?
    C17 C18 C19 C14 . . . . -0.9(6) ?
    C15 C14 C19 C18 . . . . 1.3(6) ?
    C13 C14 C19 C18 . . . . -175.9(3) ?
    C31 N2 C20 C21 . . . . -179.7(4) ?
    C32 N2 C20 C21 . . . . -0.8(7) ?
    C31 N2 C20 C25 . . . . 1.6(4) ?
    C32 N2 C20 C25 . . . . -179.5(3) ?
    N2 C20 C21 C22 . . . . 179.2(4) ?
    C25 C20 C21 C22 . . . . -2.2(6) ?
    C20 C21 C22 C23 . . . . 0.8(6) ?
    C21 C22 C23 C24 . . . . 1.2(6) ?
    C21 C22 C23 Br4 . . . . -176.4(3) ?
    C22 C23 C24 C25 . . . . -1.6(6) ?
    Br4 C23 C24 C25 . . . . 175.9(3) ?
    C23 C24 C25 C20 . . . . 0.1(6) ?
    C23 C24 C25 C26 . . . . -177.4(4) ?
    N2 C20 C25 C24 . . . . -179.4(3) ?
    C21 C20 C25 C24 . . . . 1.7(6) ?
    N2 C20 C25 C26 . . . . -1.2(4) ?
    C21 C20 C25 C26 . . . . 179.9(3) ?
    C24 C25 C26 C27 . . . . 0.1(8) ?
    C20 C25 C26 C27 . . . . -177.7(4) ?
    C24 C25 C26 C31 . . . . 178.2(4) ?
    C20 C25 C26 C31 . . . . 0.5(4) ?
    C31 C26 C27 C28 . . . . -1.3(6) ?
    C25 C26 C27 C28 . . . . 176.7(4) ?
    C26 C27 C28 C29 . . . . 1.0(6) ?
    C26 C27 C28 Br5 . . . . -178.0(3) ?
    C27 C28 C29 C30 . . . . -0.1(6) ?
    Br5 C28 C29 C30 . . . . 179.0(3) ?
    C28 C29 C30 C31 . . . . -0.7(6) ?
    C20 N2 C31 C30 . . . . 176.9(4) ?
    C32 N2 C31 C30 . . . . -2.0(6) ?
    C20 N2 C31 C26 . . . . -1.3(4) ?
    C32 N2 C31 C26 . . . . 179.8(3) ?
    C29 C30 C31 N2 . . . . -177.6(4) ?
    C29 C30 C31 C26 . . . . 0.4(6) ?
    C27 C26 C31 N2 . . . . 178.9(4) ?
    C25 C26 C31 N2 . . . . 0.5(4) ?
    C27 C26 C31 C30 . . . . 0.6(6) ?
    C25 C26 C31 C30 . . . . -177.9(4) ?
    C31 N2 C32 C33 . . . . -88.0(5) ?
    C20 N2 C32 C33 . . . . 93.2(5) ?
    N2 C32 C33 C38 . . . . -49.9(5) ?
    N2 C32 C33 C34 . . . . 133.0(4) ?
    C38 C33 C34 C35 . . . . -0.5(6) ?
    C32 C33 C34 C35 . . . . 176.7(4) ?
    C33 C34 C35 C36 . . . . -0.3(6) ?
    C34 C35 C36 C37 . . . . 1.7(6) ?
    C34 C35 C36 Br6 . . . . -176.8(3) ?
    C35 C36 C37 C38 . . . . -2.1(6) ?
    Br6 C36 C37 C38 . . . . 176.4(3) ?
    C36 C37 C38 C33 . . . . 1.3(6) ?
    C34 C33 C38 C37 . . . . -0.1(6) ?
    C32 C33 C38 C37 . . . . -177.2(4) ?
data_global
_journal_date_recd_electronic     2008-10-06
_journal_date_accepted     2008-12-16
_journal_name_full     'Acta Crystallographica, Section E'
_journal_year     2009
_journal_volume     65
_journal_issue      2
_journal_page_first     o216
_journal_page_last     o216
_journal_paper_category     QO
_journal_coeditor_code     SJ2546
_publ_contact_author_name     'Jian-lan Cui'
_publ_contact_author_address
;
School of Chemical Engineering and Environment, North University of China,
Taiyuan 030051,  People's Republic of China
;
_publ_contact_author_email     cuijianlan2005@yahoo.com.cn
_publ_contact_author_fax     ?
_publ_contact_author_phone     ?
_publ_section_title
;
3,6-Dibromo-9-(4-bromobenzyl)-9<i>H</i>-carbazole
;
loop_
    _publ_author_name
    _publ_author_footnote
    _publ_author_address
    'Jian-lan Cui' .
;
School of Chemical Engineering and Environment, North University of China,
Taiyuan 030051, People's Republic of China
;
    'Mei Duan' .
;
Shanxi Provincial People's Hospital,
Taiyuan 030012, People's Republic of China
;
    'Liu-qing  Cai' .
;
School of Chemical Engineering and Environment, North University of China,
Taiyuan 030051, People's Republic of China
;
_publ_section_synopsis     .
