# Supplementary material for: 3,6-Dibromo-9-(4-bromo­benz­yl)-9H-carbazole
Source: Acta Crystallogr Sect E Struct Rep Online. 2009 Jan 8;65(Pt 2):o216. doi: 10.1107/S1600536808042827 (PMC2968375; doi:10.1107/S1600536808042827)
Supplement: Supplementary file 2 [file e-65-0o216-Isup2.hkl]

# 
# h,k,l, Fc-squared, Fo-squared, sigma(Fo-squared) and status flag 
# 
data_I
_shelx_title ' R70918E in P2(1)/n' 
_shelx_refln_list_code          4 
_shelx_F_calc_maximum      495.85 
_exptl_crystal_F_000      1904.00 
_reflns_d_resolution_high  0.7591 
 
loop_ 
 _symmetry_equiv_pos_as_xyz 
 'x, y, z' 
 '-x+1/2, y+1/2, -z+1/2' 
 '-x, -y, -z' 
 'x-1/2, -y-1/2, z-1/2' 
 
_cell_length_a     9.4784 
_cell_length_b    17.1316 
_cell_length_c    20.4558 
_cell_angle_alpha  90.000 
_cell_angle_beta   98.164 
_cell_angle_gamma  90.000 
 
_shelx_F_squared_multiplier     1.000 
 
loop_ 
 _refln_index_h 
 _refln_index_k 
 _refln_index_l 
 _refln_F_squared_calc 
 _refln_F_squared_meas 
 _refln_F_squared_sigma 
 _refln_observed_status 
   2   0   0   164086.20   158355.63   2278.98 o 
   4   0   0    25050.63    24465.57    212.43 o 
   6   0   0     2042.24     1619.74    234.07 o 
   8   0   0    19028.03    19313.11   1180.68 o 
  10   0   0     4158.13     4377.03    276.52 o 
  12   0   0       40.90      -88.88    228.03 o 
   1   1   0     1034.77     1009.48     13.62 o 
   2   1   0    39167.85    35803.25    454.46 o 
   3   1   0      259.73      243.42     32.75 o 
   4   1   0    13804.14    13728.19    242.94 o 
   5   1   0     3723.45     3430.47    126.50 o 
   6   1   0    12000.28    11795.58    257.31 o 
   7   1   0     5164.35     5282.16    150.88 o 
   8   1   0     2160.82     2316.26    208.66 o 
   9   1   0      316.15      294.50     90.10 o 
  10   1   0      223.33      261.51     79.89 o 
  11   1   0     1123.67      888.18    220.44 o 
  12   1   0     1867.52     1378.26    617.91 o 
   0   2   0      995.50     1017.40     18.83 o 
   1   2   0       79.43       66.98     16.62 o 
   2   2   0    59677.73    60471.34    606.20 o 
   3   2   0       86.04       77.53     27.29 o 
   4   2   0       58.14       45.18     36.12 o 
   5   2   0     3807.42     3612.50     90.39 o 
   6   2   0     4684.51     4444.05     81.88 o 
   7   2   0      112.14      107.45     60.40 o 
   8   2   0     2403.44     2538.14    142.33 o 
   9   2   0      206.55      263.55     55.96 o 
  10   2   0     4064.48     3848.72    209.00 o 
  11   2   0     2357.34     2014.06    469.36 o 
  12   2   0      642.28      790.40    245.09 o 
   1   3   0      360.79      329.78     24.74 o 
   2   3   0   160769.42   159478.52   1327.26 o 
   3   3   0      341.31      299.55     42.89 o 
   4   3   0    20608.26    21828.65    362.88 o 
   5   3   0     5736.09     5605.16    139.56 o 
   6   3   0    23474.09    23937.69    391.39 o 
   7   3   0     3711.23     3823.61    136.00 o 
   8   3   0    16662.76    17181.96    323.29 o 
   9   3   0      627.58      545.11    105.23 o 
  10   3   0     5932.81     6488.85    441.58 o 
  11   3   0      854.75      644.34    152.55 o 
  12   3   0     4906.62     5337.71    727.62 o 
   0   4   0   201533.94   202706.16   2056.81 o 
   1   4   0     2801.76     2786.91     60.98 o 
   2   4   0   113679.91   111178.50   1011.31 o 
   3   4   0     1564.40     1573.24     48.24 o 
   4   4   0     8468.13     9446.69     99.39 o 
   5   4   0      306.07      322.18     59.41 o 
   6   4   0     3289.36     3256.09    182.79 o 
   7   4   0     3914.96     3776.96    120.29 o 
   8   4   0     6776.80     7348.94    155.26 o 
   9   4   0     1377.07     1242.72    227.12 o 
  10   4   0     2800.03     3245.48    234.99 o 
  11   4   0      640.40      430.24    141.03 o 
  12   4   0        5.78       46.77     95.39 o 
   1   5   0       60.64       63.91     20.29 o 
   2   5   0       25.46       59.16     22.39 o 
   3   5   0    11270.15    10929.42    296.36 o 
   4   5   0    18381.45    18857.47    324.64 o 
   5   5   0     5003.37     4678.31    211.71 o 
   6   5   0        6.21       72.02     36.93 o 
   7   5   0       89.77      115.89     47.96 o 
   8   5   0     3686.93     3353.88    110.47 o 
   9   5   0     5454.97     5934.06    230.70 o 
  10   5   0       59.54       50.49    108.33 o 
  11   5   0     1244.68     1041.20    207.81 o 
  12   5   0      427.49      373.13    131.13 o 
   0   6   0    19468.85    19653.61    371.92 o 
   1   6   0      103.28      107.14     20.53 o 
   2   6   0    44722.41    43652.31    475.90 o 
   3   6   0     1259.86     1382.13     67.14 o 
   4   6   0     7902.34     8392.78    201.22 o 
   5   6   0     3689.06     3707.46     95.30 o 
   6   6   0    13494.07    13253.40    366.32 o 
   7   6   0       17.20       94.36     35.43 o 
   8   6   0    16731.94    17109.74    569.77 o 
   9   6   0     2418.16     2215.26    394.98 o 
  10   6   0    13955.43    14884.27    328.18 o 
  11   6   0        2.43       45.62    119.93 o 
   1   7   0      952.97     1041.47     39.74 o 
   2   7   0       42.40       61.80     25.13 o 
   3   7   0     1262.79     1238.62     64.62 o 
   4   7   0    38442.00    39607.85    887.77 o 
   5   7   0     2862.62     2921.32    131.42 o 
   6   7   0     1310.90     1270.77     69.01 o 
   7   7   0        1.09      116.86     49.37 o 
   8   7   0    19595.76    20242.08    724.51 o 
   9   7   0      305.44      301.87    123.42 o 
  10   7   0     1166.44     1228.90    250.08 o 
  11   7   0      470.43      278.29    180.28 o 
   0   8   0    21127.91    22226.41    440.94 o 
   1   8   0    10473.69    10723.17    189.81 o 
   2   8   0    61796.22    61740.45   1101.79 o 
   3   8   0      336.78      283.87     61.00 o 
   4   8   0    54544.46    54914.16   1070.59 o 
   5   8   0      167.28      138.69     29.72 o 
   6   8   0     1299.84     1502.28     97.51 o 
   7   8   0     2713.88     3072.69    271.25 o 
   8   8   0      558.50      359.40     93.99 o 
   9   8   0      269.79      324.63     82.82 o 
  10   8   0      136.79       14.15    118.02 o 
  11   8   0       11.44       23.83    139.65 o 
   1   9   0     4945.63     5071.68    123.26 o 
   2   9   0    91988.01    98472.80   1976.99 o 
   3   9   0     9515.17     9687.34    181.43 o 
   4   9   0      484.73      541.45     93.53 o 
   5   9   0      772.00      705.05     74.49 o 
   6   9   0    17574.33    18112.28    318.78 o 
   7   9   0     1079.96     1065.53    168.04 o 
   8   9   0      370.66      348.95     93.08 o 
   9   9   0     4517.16     4712.38    243.41 o 
  10   9   0     1671.81     1473.44    315.03 o 
  11   9   0      329.54      175.66    104.85 o 
   0  10   0    77685.02    81218.02   1599.24 o 
   1  10   0       88.96       24.35     29.50 o 
   2  10   0     2315.19     2413.58     94.91 o 
   3  10   0     4765.22     4675.38    125.71 o 
   4  10   0     1010.13      837.11    118.38 o 
   5  10   0     3952.69     3813.47     83.86 o 
   6  10   0       26.12       98.02     31.14 o 
   7  10   0     3146.39     3286.94    118.82 o 
   8  10   0      946.04      807.18    164.65 o 
   9  10   0      708.01      631.88    163.22 o 
  10  10   0     2608.76     2217.87    545.62 o 
  11  10   0      134.48      120.29    108.99 o 
   1  11   0       29.57       52.74     38.62 o 
   2  11   0     4803.12     5064.66     92.10 o 
   3  11   0     2168.74     2269.05    128.23 o 
   4  11   0      424.80      417.84     65.30 o 
   5  11   0      219.48      264.54     48.09 o 
   6  11   0      576.88      577.57     91.82 o 
   7  11   0       25.51       75.07     41.80 o 
   8  11   0      985.42     1005.99    147.75 o 
   9  11   0     1472.29     1502.90    276.19 o 
  10  11   0      968.33     1071.31    324.68 o 
   0  12   0     7082.18     7419.79    248.79 o 
   1  12   0     6345.09     6262.01    150.43 o 
   2  12   0     5238.15     5457.44    125.33 o 
   3  12   0        6.95       28.56     58.57 o 
   4  12   0    50846.46    53954.86    816.03 o 
   5  12   0     3667.48     4110.66    115.30 o 
   6  12   0     6238.25     6143.54    133.76 o 
   7  12   0       19.27       10.88     50.52 o 
   8  12   0     2798.56     2663.01    616.79 o 
   9  12   0        6.53     -198.28    198.28 o 
  10  12   0     1323.38     1244.27    320.29 o 
   1  13   0     7783.09     7932.19    191.07 o 
   2  13   0    34173.14    35092.84    496.80 o 
   3  13   0     4482.03     4589.99    150.92 o 
   4  13   0        6.51       46.64     49.42 o 
   5  13   0      287.84      350.96     57.54 o 
   6  13   0      628.29      689.04    124.86 o 
   7  13   0     3216.88     3118.78    838.08 o 
   8  13   0       14.70      210.50    235.33 o 
   9  13   0      137.24      276.44    229.65 o 
  10  13   0      866.86      635.62    186.12 o 
   0  14   0    35107.25    37119.15    667.32 o 
   1  14   0      212.52      202.62     47.37 o 
   2  14   0     2014.36     1978.31    131.14 o 
   3  14   0     9308.75     9524.43    176.32 o 
   4  14   0      733.00      712.18    114.80 o 
   5  14   0       11.71       58.13     58.23 o 
   6  14   0     8149.41     7983.67    513.70 o 
   7  14   0      345.52      324.66    133.57 o 
   8  14   0       11.09      -53.78    139.14 o 
   9  14   0      239.62      271.71    114.65 o 
   1  15   0      634.22      616.13     95.36 o 
   2  15   0     3204.66     3495.42    329.94 o 
   3  15   0       40.64       74.25     61.25 o 
   4  15   0    18275.78    19451.01    576.39 o 
   5  15   0      743.92      710.94    163.39 o 
   6  15   0     1454.08     1091.62    389.40 o 
   7  15   0     1469.86     1093.17    302.63 o 
   8  15   0     4261.94     4271.46    284.95 o 
   9  15   0      354.33       57.72    197.54 o 
   0  16   0       22.96       34.89     42.03 o 
   1  16   0     2118.60     2115.14    119.04 o 
   2  16   0      952.86      908.38    126.12 o 
   3  16   0     4210.13     4108.74    157.90 o 
   4  16   0     1656.89     1715.54    132.96 o 
   5  16   0        2.02       25.54    122.73 o 
   6  16   0     5572.69     6012.91    595.57 o 
   7  16   0      637.92      545.42    216.97 o 
   8  16   0     1714.96     1461.40    512.35 o 
   1  17   0       35.90       63.97     69.32 o 
   2  17   0     2219.97     2183.88    213.97 o 
   3  17   0       33.64      -78.40    116.46 o 
   4  17   0     1158.53     1001.65    263.22 o 
   5  17   0     2563.67     2504.04    271.17 o 
   6  17   0      899.04      269.67    273.11 o 
   7  17   0      481.45      193.18    130.07 o 
   8  17   0        4.66      223.50    125.52 o 
   0  18   0     2449.83     1698.04    758.69 o 
   1  18   0     9223.54    10492.29   1320.65 o 
   2  18   0     1084.45      941.36    189.95 o 
   3  18   0      594.88      578.28     89.14 o 
   4  18   0     8955.97     9661.05    616.78 o 
   5  18   0     1000.36      826.78    288.26 o 
   6  18   0     1437.69      895.86    290.19 o 
   7  18   0      604.91      417.20    214.43 o 
   1  19   0      107.25      158.36     99.72 o 
   2  19   0     1625.04     1744.68    385.10 o 
   3  19   0     1001.41      706.83    158.98 o 
   4  19   0     2018.67     1588.08    809.61 o 
   5  19   0        3.87       63.33    146.09 o 
   6  19   0        3.94      138.09    200.78 o 
   0  20   0     2928.77     2014.95    950.06 o 
   1  20   0       56.11       75.25    114.30 o 
   2  20   0      165.46      128.12    172.24 o 
   3  20   0     2003.37     1651.34    850.81 o 
   4  20   0     1459.09     1346.76    537.47 o 
   5  20   0      526.81      455.08    323.71 o 
   1  21   0     2783.10     2019.49    741.82 o 
   2  21   0     4616.19     4431.13   1365.90 o 
   3  21   0      269.48      418.10    273.76 o 
   4  21   0      711.46     1167.71    554.66 o 
   1  22   0     7683.44     7998.81    405.45 o 
   2  22   0      495.81      276.68    288.36 o 
 -11   0   1        2.60      220.57    181.32 o 
  -9   0   1    11355.96    12217.41    534.29 o 
  -7   0   1     3931.35     4368.50    659.59 o 
  -5   0   1    14461.40    14675.40    398.81 o 
  -3   0   1    42351.54    41379.47   1724.81 o 
  -1   0   1      162.08      174.18     24.03 o 
   1   0   1     1041.82     1004.82     28.89 o 
   3   0   1    13065.33    12337.66    282.12 o 
   5   0   1     6696.49     6604.91    228.89 o 
   7   0   1     1766.56     1720.28    342.69 o 
   9   0   1    13627.15    14217.23    530.70 o 
  11   0   1     4807.88     3915.72   1241.99 o 
 -12   1   1       47.98      109.94    114.60 o 
 -11   1   1      521.12      344.20     89.36 o 
 -10   1   1     3546.44     3252.37    115.84 o 
  -9   1   1      458.14      385.79     81.18 o 
  -8   1   1       10.20       52.12     45.02 o 
  -7   1   1     3975.95     3909.19    190.78 o 
  -6   1   1    14702.85    15030.51    277.18 o 
  -5   1   1      604.60      600.44     78.91 o 
  -4   1   1    17927.58    17074.53    279.01 o 
  -3   1   1      267.15      218.66     44.35 o 
  -2   1   1    93431.43    88039.09    735.84 o 
  -1   1   1      249.68      236.32     19.08 o 
   0   1   1     5155.06     4914.32     97.72 o 
   1   1   1       72.92       77.02     11.76 o 
   2   1   1     1172.18     1173.11     38.35 o 
   3   1   1      757.98      799.90     39.49 o 
   4   1   1     8126.21     8771.72    126.27 o 
   5   1   1      956.57      740.80    173.15 o 
   6   1   1    11545.35    12195.20    285.24 o 
   7   1   1     2283.89     2357.72    123.50 o 
   8   1   1    17577.86    17564.11    437.04 o 
   9   1   1     1642.59     1581.90    255.45 o 
  10   1   1     1189.39      858.91    137.04 o 
  11   1   1      344.03      288.67    114.81 o 
  12   1   1     1442.61     1173.70    351.87 o 
 -12   2   1     2872.93     2175.38    660.92 o 
 -11   2   1        4.62       27.56     91.05 o 
 -10   2   1       51.74      194.61     75.28 o 
  -9   2   1      818.52      825.45    146.30 o 
  -8   2   1    21503.88    21841.24    492.24 o 
  -7   2   1     3158.60     2914.03    125.94 o 
  -6   2   1       76.75       51.76     39.71 o 
  -5   2   1     2583.86     2587.61     64.88 o 
  -4   2   1    33657.53    31710.24    362.83 o 
  -3   2   1       18.06       26.41     23.75 o 
  -2   2   1      248.68      420.99     57.43 o 
  -1   2   1     1269.86     1227.37     14.15 o 
   0   2   1     6058.10     6030.30     81.54 o 
   1   2   1        9.87       29.38     14.55 o 
   2   2   1    82344.16    79357.10   1879.36 o 
   3   2   1      328.36      373.02     57.38 o 
   4   2   1      454.07      483.63     69.87 o 
   5   2   1      500.98      585.72     84.30 o 
   6   2   1    10618.36    10747.07    248.44 o 
   7   2   1     1537.67     1550.06    143.45 o 
   8   2   1      574.48      365.11     61.99 o 
   9   2   1      210.05      146.50     54.02 o 
  10   2   1     5862.20     6783.23    259.37 o 
  11   2   1       16.70       -2.73    117.14 o 
  12   2   1       96.15      138.07    109.05 o 
 -12   3   1     1106.55      766.27    320.29 o 
 -11   3   1      427.64      286.13     71.20 o 
 -10   3   1      262.87      383.47    102.33 o 
  -9   3   1       21.08       -6.24     38.91 o 
  -8   3   1       15.79       13.28     87.27 o 
  -7   3   1      719.95      570.59    103.78 o 
  -6   3   1     9929.15     9857.80    329.35 o 
  -5   3   1     6121.84     6083.70    156.08 o 
  -4   3   1    56815.18    56797.97    672.24 o 
  -3   3   1      603.01      595.43     66.73 o 
  -2   3   1   114034.57   110497.53    924.74 o 
  -1   3   1       91.13       78.39     11.03 o 
   0   3   1     1859.93     1962.33     28.34 o 
   1   3   1      662.16      596.24     41.43 o 
   2   3   1    13496.64    12716.32    235.60 o 
   3   3   1       21.38       40.04     13.87 o 
   4   3   1    25591.79    25644.56    595.54 o 
   5   3   1     2087.95     2160.70     89.61 o 
   6   3   1     3986.64     4074.17    105.30 o 
   7   3   1     1042.97     1196.33    144.35 o 
   8   3   1      645.58      510.32     80.48 o 
   9   3   1      749.39      649.49    126.81 o 
  10   3   1     3254.56     3371.60    366.79 o 
  11   3   1     1100.94      678.25    181.50 o 
  12   3   1       30.86      137.18    138.99 o 
 -12   4   1      647.02      390.49    150.90 o 
 -11   4   1      360.89      269.49    114.61 o 
 -10   4   1     1475.70     1049.45    236.29 o 
  -9   4   1     3232.71     4000.01    237.47 o 
  -8   4   1       26.16       10.29     35.06 o 
  -7   4   1     9981.38    10090.10    237.11 o 
  -6   4   1       24.54       -7.77     31.94 o 
  -5   4   1     6233.72     6182.23    246.64 o 
  -4   4   1     6566.74     7231.59    273.93 o 
  -3   4   1     5801.24     5539.46    161.52 o 
  -2   4   1    20998.82    20936.56    330.12 o 
  -1   4   1     1953.15     1853.76     30.61 o 
   0   4   1    19352.98    19968.94    356.41 o 
   1   4   1     6676.74     6360.40    121.08 o 
   2   4   1   245867.78   243246.80   3488.85 o 
   3   4   1     8585.41     8560.82    193.08 o 
   4   4   1    59374.84    58604.04    631.42 o 
   5   4   1     3546.48     3538.91    118.62 o 
   6   4   1    14058.05    13629.49    275.89 o 
   7   4   1     7496.49     7467.64    180.19 o 
   8   4   1     8885.23     9161.88    135.68 o 
   9   4   1     6906.72     7496.44    246.26 o 
  10   4   1     2943.10     3783.94    396.92 o 
  11   4   1      856.27      542.18    158.34 o 
  12   4   1       13.13      160.14     79.64 o 
 -12   5   1     2482.93     1736.50    593.76 o 
 -11   5   1       73.22      102.93     76.04 o 
 -10   5   1     3204.34     3104.89    461.02 o 
  -9   5   1        9.64      -76.78     96.86 o 
  -8   5   1       32.17       90.82     34.48 o 
  -7   5   1      835.72      819.14    110.19 o 
  -6   5   1     5967.12     6071.14    165.17 o 
  -5   5   1     1904.20     1698.03     98.88 o 
  -4   5   1      109.97      184.44     34.03 o 
  -3   5   1     1445.62     1358.64    183.82 o 
  -2   5   1    34771.38    35617.91    459.06 o 
  -1   5   1       88.51       67.78     20.26 o 
   0   5   1   196623.31   195843.17   2094.53 o 
   1   5   1      946.40     1087.01     62.32 o 
   2   5   1     9786.60    10588.74    157.23 o 
   3   5   1     6732.30     6495.63    192.36 o 
   4   5   1      377.10      382.37     55.56 o 
   5   5   1       54.75       47.25     42.14 o 
   6   5   1    48572.88    47870.93    762.87 o 
   7   5   1     3958.42     4100.63    127.30 o 
   8   5   1    12063.48    11909.83    372.49 o 
   9   5   1       86.33       38.26     88.28 o 
  10   5   1     2791.13     2832.62    328.58 o 
  11   5   1      279.96      115.20     88.10 o 
 -11   6   1      117.70       62.57     95.24 o 
 -10   6   1      912.18      699.52    172.68 o 
  -9   6   1       52.99      104.17    126.70 o 
  -8   6   1     1143.92     1251.65    254.57 o 
  -7   6   1     8922.63     8650.08    278.65 o 
  -6   6   1      434.03      415.67     82.31 o 
  -5   6   1     8239.70     7868.22    163.98 o 
  -4   6   1     1399.87     1200.94     65.26 o 
  -3   6   1     2998.12     2959.44    119.62 o 
  -2   6   1      671.74      976.28     66.79 o 
  -1   6   1      504.91      465.24     52.95 o 
   0   6   1      211.54      238.64     37.25 o 
   1   6   1      111.61      156.99     31.60 o 
   2   6   1    10365.08    10677.17    180.02 o 
   3   6   1      394.47      455.82     70.65 o 
   4   6   1    45133.68    46377.37    437.94 o 
   5   6   1     2745.18     2671.79     69.75 o 
   6   6   1     2859.13     2997.51    108.17 o 
   7   6   1     3067.57     2761.86    193.33 o 
   8   6   1      464.26      537.32    102.68 o 
   9   6   1      372.50      344.30    125.95 o 
  10   6   1      534.57      539.11    131.90 o 
  11   6   1      409.56      415.41    133.09 o 
 -11   7   1     4556.35     5186.43    210.94 o 
 -10   7   1     4398.88     4305.58    445.34 o 
  -9   7   1        2.71      111.31     75.62 o 
  -8   7   1      909.86      819.60    177.54 o 
  -7   7   1     2857.21     2977.01    108.52 o 
  -6   7   1    15726.60    16091.18    291.02 o 
  -5   7   1     5924.40     5945.20     87.98 o 
  -4   7   1      247.15      256.74     35.11 o 
  -3   7   1     2573.22     2273.34     83.66 o 
  -2   7   1    13007.17    13548.14    280.58 o 
  -1   7   1       99.12       59.57     32.66 o 
   0   7   1      121.46      120.98     19.36 o 
   1   7   1      381.33      480.39     68.32 o 
   2   7   1    37227.43    38905.07    336.55 o 
   3   7   1        0.07       56.84     26.94 o 
   4   7   1    22396.67    22852.15    381.01 o 
   5   7   1    12321.84    12476.54    325.68 o 
   6   7   1     1726.02     1711.23    100.70 o 
   7   7   1     3481.82     3471.30    153.37 o 
   8   7   1     2538.73     2316.70    294.67 o 
   9   7   1      668.86      344.73    152.23 o 
  10   7   1       60.35      150.11     77.78 o 
  11   7   1     1425.62      786.53    302.09 o 
 -11   8   1      798.22      518.84    177.98 o 
 -10   8   1     1104.11      760.02    195.30 o 
  -9   8   1      176.96      111.18     65.01 o 
  -8   8   1     1024.02      787.83    169.78 o 
  -7   8   1     6781.64     6930.23    161.09 o 
  -6   8   1      325.11      233.06     44.68 o 
  -5   8   1     9070.59     8838.72    188.76 o 
  -4   8   1     5333.62     5219.87    200.08 o 
  -3   8   1      896.15      818.40    123.73 o 
  -2   8   1     2586.27     2343.36     59.16 o 
  -1   8   1     1128.42     1137.90     76.68 o 
   0   8   1    29834.54    30109.46    319.99 o 
   1   8   1     6090.56     6406.35    157.76 o 
   2   8   1    33166.08    35292.77    332.69 o 
   3   8   1     1796.65     1620.66     60.49 o 
   4   8   1      676.79      609.97     43.49 o 
   5   8   1     2876.81     2708.81     82.58 o 
   6   8   1     3911.98     3392.26    353.50 o 
   7   8   1    12042.67    12294.25    494.22 o 
   8   8   1     6221.97     6716.82    350.95 o 
   9   8   1      235.14      112.70     95.83 o 
  10   8   1     4135.63     4890.56    178.05 o 
  11   8   1       32.75       29.50    122.57 o 
 -11   9   1      787.30      619.16    145.37 o 
 -10   9   1       67.58      199.05    136.39 o 
  -9   9   1       34.96      118.22    103.87 o 
  -8   9   1     1315.67     1210.31    180.45 o 
  -7   9   1      321.72      223.16     63.85 o 
  -6   9   1    11396.33    12155.57    252.84 o 
  -5   9   1      197.08      192.51     44.87 o 
  -4   9   1     8195.71     8823.24    211.59 o 
  -3   9   1    10443.48    10488.94    187.89 o 
  -2   9   1    17136.28    17720.31    337.88 o 
  -1   9   1     2786.32     2768.90     94.51 o 
   0   9   1    48267.20    49607.67    621.65 o 
   1   9   1      704.78      694.55     86.95 o 
   2   9   1     4099.62     3910.09    124.53 o 
   3   9   1     8147.49     8342.74    166.94 o 
   4   9   1     2275.70     2116.41    124.71 o 
   5   9   1      583.89      558.41     59.72 o 
   6   9   1    39298.91    40079.91    564.48 o 
   7   9   1     1189.78     1238.47    150.02 o 
   8   9   1     1760.56     1496.57    322.89 o 
   9   9   1      694.64      594.87    186.72 o 
  10   9   1      381.82      241.54    100.43 o 
  11   9   1      706.84      654.44    139.19 o 
 -11  10   1      278.50      195.67    223.97 o 
 -10  10   1       69.42      -70.34    112.24 o 
  -9  10   1      449.03      356.17    132.95 o 
  -8  10   1    11044.49    11661.68    497.03 o 
  -7  10   1      175.40       85.23     46.56 o 
  -6  10   1      857.90     1040.00    141.67 o 
  -5  10   1     9159.58     9201.69    186.60 o 
  -4  10   1    35278.20    36417.25    631.77 o 
  -3  10   1     2499.61     2246.51     86.80 o 
  -2  10   1     5019.25     5377.01    160.76 o 
  -1  10   1     5790.69     5944.31    176.80 o 
   0  10   1    24053.47    25805.90    376.99 o 
   1  10   1        5.45       13.81     59.41 o 
   2  10   1     1186.64     1313.97    104.58 o 
   3  10   1      678.21      763.68    118.46 o 
   4  10   1     2137.11     2192.21    119.06 o 
   5  10   1     3625.09     3577.42    219.34 o 
   6  10   1      758.88      521.96     95.61 o 
   7  10   1        0.00       -0.41     74.23 o 
   8  10   1     1227.90      981.30    156.28 o 
   9  10   1      895.30      664.46    174.73 o 
  10  10   1     4291.98     4803.40    355.94 o 
 -10  11   1     7740.95     7703.77    371.94 o 
  -9  11   1     2867.46     2017.57    421.31 o 
  -8  11   1       68.98       81.18     82.37 o 
  -7  11   1      649.79      543.56     97.44 o 
  -6  11   1    14278.97    14858.08    268.54 o 
  -5  11   1     1091.15     1084.37    113.52 o 
  -4  11   1    10905.50    11101.05    362.00 o 
  -3  11   1     5640.10     5854.47    387.09 o 
  -2  11   1    46569.39    48902.38    691.60 o 
  -1  11   1       29.93       42.69     23.82 o 
   0  11   1     3180.23     3005.97     78.53 o 
   1  11   1     2584.91     2844.05    185.73 o 
   2  11   1     6658.80     6417.07    296.26 o 
   3  11   1     2293.73     2343.77     94.50 o 
   4  11   1      281.73      269.71     58.49 o 
   5  11   1      644.50      536.61    102.27 o 
   6  11   1     1630.15     1540.40    223.52 o 
   7  11   1      185.95      196.32     66.05 o 
   8  11   1     6959.65     7582.93    388.96 o 
   9  11   1     1650.07     1263.73    265.06 o 
  10  11   1      206.71      216.01    100.87 o 
 -10  12   1      231.48      444.45    178.32 o 
  -9  12   1       14.04      190.29    183.91 o 
  -8  12   1     1834.55     1681.12    405.82 o 
  -7  12   1       61.56       78.04     83.75 o 
  -6  12   1       95.67      148.17     47.08 o 
  -5  12   1     7396.19     7970.30    222.85 o 
  -4  12   1     7782.04     7994.72    253.14 o 
  -3  12   1     1473.93     1386.53    137.47 o 
  -2  12   1    16454.60    17509.77    322.81 o 
  -1  12   1      477.42      452.13     60.22 o 
   0  12   1    11105.47    11514.10    237.20 o 
   1  12   1      627.29      688.33     84.71 o 
   2  12   1    12649.41    12702.41    260.89 o 
   3  12   1       84.84       71.41     59.18 o 
   4  12   1     3204.87     3375.63    120.04 o 
   5  12   1     6111.68     6457.38    215.30 o 
   6  12   1     1749.97     1684.30    197.41 o 
   7  12   1      614.43      692.37    118.77 o 
   8  12   1      244.59       90.80    105.75 o 
   9  12   1        0.21       20.73    174.35 o 
  10  12   1     1852.11     1419.28    434.09 o 
 -10  13   1     1516.24     1277.84    390.46 o 
  -9  13   1       65.37      215.08    140.50 o 
  -8  13   1     1590.49     1535.12    348.52 o 
  -7  13   1     1198.33      771.74    228.22 o 
  -6  13   1     4128.35     4366.61    429.92 o 
  -5  13   1      391.42      310.31     65.09 o 
  -4  13   1    11064.54    11731.85    532.86 o 
  -3  13   1     4019.76     3994.65     78.89 o 
  -2  13   1      307.24      360.03     64.10 o 
  -1  13   1    16315.19    16648.70    267.40 o 
   0  13   1      915.34      967.72    111.41 o 
   1  13   1     8687.78     8844.28    345.43 o 
   2  13   1    33280.02    36031.51    543.37 o 
   3  13   1      427.13      362.40     68.78 o 
   4  13   1    26048.14    28588.49    550.31 o 
   5  13   1      593.83      652.16    101.27 o 
   6  13   1     1222.49     1152.67    176.08 o 
   7  13   1     3912.59     4252.04    415.83 o 
   8  13   1       15.94      231.26     90.29 o 
   9  13   1       25.19       61.47    214.08 o 
  -9  14   1      802.75      523.22    180.73 o 
  -8  14   1     1162.25      985.27    364.84 o 
  -7  14   1       32.69      117.32    113.68 o 
  -6  14   1     3441.77     3871.11    245.11 o 
  -5  14   1     1422.23     1038.78    206.17 o 
  -4  14   1     4334.22     4452.91    109.52 o 
  -3  14   1     8914.89     9111.97    194.72 o 
  -2  14   1      268.68      318.43     78.14 o 
  -1  14   1      178.93      167.47     40.24 o 
   0  14   1    10072.41    10652.31    223.79 o 
   1  14   1     2347.67     2469.34    158.94 o 
   2  14   1    13439.25    13841.38    211.96 o 
   3  14   1      267.76      291.72     52.00 o 
   4  14   1     4073.27     4399.34    120.32 o 
   5  14   1      679.13      562.83     99.42 o 
   6  14   1      717.14      591.27    154.32 o 
   7  14   1       16.82       -0.05    103.84 o 
   8  14   1     3768.96     3934.38    831.91 o 
   9  14   1     6463.56     7770.96   1589.06 o 
  -9  15   1     1015.08      762.73    241.76 o 
  -8  15   1      415.54      499.70    152.51 o 
  -7  15   1     1359.95     1013.28    274.68 o 
  -6  15   1        0.36     -214.67    267.28 o 
  -5  15   1     2152.82     1993.57    399.43 o 
  -4  15   1     2907.39     2906.79    197.44 o 
  -3  15   1      458.95      341.45     61.73 o 
  -2  15   1     3971.85     4204.21    120.78 o 
  -1  15   1      422.79      421.08     63.84 o 
   0  15   1     1051.16      996.73    130.04 o 
   1  15   1      598.57      470.70     77.53 o 
   2  15   1     1499.73     1353.22     89.55 o 
   3  15   1        1.07       -1.94     97.29 o 
   4  15   1     1463.08     1208.91    230.44 o 
   5  15   1      962.17      807.84    183.35 o 
   6  15   1     1081.20      747.50    285.74 o 
   7  15   1      458.90      408.37    223.36 o 
   8  15   1      604.85      570.85    171.29 o 
   9  15   1      729.22      501.31    187.30 o 
  -8  16   1      881.60      504.90    260.60 o 
  -7  16   1      176.99      170.36    142.38 o 
  -6  16   1      378.39      388.22    113.00 o 
  -5  16   1        8.59       92.80    131.11 o 
  -4  16   1     3799.88     3824.80    225.04 o 
  -3  16   1      959.60      693.11    146.78 o 
  -2  16   1     5282.89     5373.81    180.78 o 
  -1  16   1       17.83      132.17     49.81 o 
   0  16   1     3154.49     3430.62    189.19 o 
   1  16   1     1405.28     1156.47    166.98 o 
   2  16   1     3266.47     3589.05    246.86 o 
   3  16   1     1514.83     1279.89    223.97 o 
   4  16   1     7024.79     7563.58    308.21 o 
   5  16   1     4119.96     4479.53    526.09 o 
   6  16   1     5661.31     6342.64    708.25 o 
   7  16   1      582.77      491.64    175.59 o 
   8  16   1      539.14      457.42    147.59 o 
  -8  17   1      701.51      477.65    228.41 o 
  -7  17   1       43.89       22.90     92.40 o 
  -6  17   1     2991.17     3338.91    477.72 o 
  -5  17   1     1531.70     1505.57    405.84 o 
  -4  17   1     3017.43     3619.15    633.67 o 
  -3  17   1      609.89      315.05    129.57 o 
  -2  17   1      245.95      116.05     98.68 o 
  -1  17   1    10716.09    11280.20    347.87 o 
   0  17   1       88.69      148.49     59.41 o 
   1  17   1     5319.33     5538.50    156.02 o 
   2  17   1    19952.16    22531.38    659.66 o 
   3  17   1      904.34      956.44    173.29 o 
   4  17   1    15248.93    16256.18    434.13 o 
   5  17   1     2356.30     2298.67    363.03 o 
   6  17   1     5539.86     4876.45    234.35 o 
   7  17   1     2922.27     2675.80    239.51 o 
   8  17   1     1735.09     1403.15    351.69 o 
  -7  18   1      886.18      467.58    247.93 o 
  -6  18   1     1710.05     1014.08    308.90 o 
  -5  18   1      747.45      496.39    142.94 o 
  -4  18   1      404.54      247.00    365.56 o 
  -3  18   1      487.52      414.90    102.81 o 
  -2  18   1     2549.57     2569.50    173.73 o 
  -1  18   1     5403.61     5586.35    305.39 o 
   0  18   1     2643.93     2989.95    407.99 o 
   1  18   1     2371.23     1963.55    389.59 o 
   2  18   1     8600.97     9603.83    423.30 o 
   3  18   1     1135.61      701.92    281.87 o 
   4  18   1      847.02      738.55    189.95 o 
   5  18   1     1450.43      882.04    277.78 o 
   6  18   1        0.78       77.43    104.92 o 
   7  18   1     1172.23      775.46    287.61 o 
  -6  19   1    11673.09    12245.30    529.92 o 
  -5  19   1        3.22      131.61    113.85 o 
  -4  19   1      305.72       49.28    345.12 o 
  -3  19   1     7612.05     7559.62    434.97 o 
  -2  19   1     5211.72     5118.13    714.25 o 
  -1  19   1      130.33      181.83    101.13 o 
   0  19   1     2195.43     1389.38    445.20 o 
   1  19   1      424.22      246.01     88.05 o 
   2  19   1     1966.69     1402.67    455.93 o 
   3  19   1     2064.36     1799.26    360.77 o 
   4  19   1       18.75     -142.72    322.09 o 
   5  19   1      448.20      248.79    261.76 o 
   6  19   1      444.61      195.12    200.46 o 
  -5  20   1     1601.94     1354.54    746.36 o 
  -4  20   1    12104.33    15320.34    552.07 o 
  -3  20   1       17.12     -212.78    232.89 o 
  -2  20   1      157.80      299.71    194.29 o 
  -1  20   1     1629.52     1152.83    503.20 o 
   0  20   1     3878.23     2712.03    801.86 o 
   1  20   1        7.47      229.00    128.77 o 
   2  20   1       15.75      123.03    174.83 o 
   3  20   1      647.04      353.88    274.09 o 
   4  20   1     1094.84      893.30    707.76 o 
   5  20   1        2.39      125.85    171.59 o 
  -4  21   1        1.38      153.42    189.75 o 
  -3  21   1     1955.11     1748.64    843.35 o 
  -2  21   1      116.78      233.22    340.26 o 
  -1  21   1     1429.68      943.25    482.65 o 
   0  21   1     3271.27     3648.22    388.26 o 
   1  21   1     1220.43      771.34    519.95 o 
   2  21   1     2947.00     2302.01   1261.13 o 
   3  21   1      345.20      261.11    266.30 o 
   4  21   1      406.59      754.47    301.01 o 
  -2  22   1      248.89      -31.14    158.29 o 
  -1  22   1      477.64      337.99    285.76 o 
   0  22   1      492.79      422.32    366.86 o 
   1  22   1      180.22      -12.97    277.33 o 
   2  22   1      170.93      149.86    162.51 o 
 -12   0   2     4151.17     3805.11    294.20 o 
 -10   0   2      542.22      283.55    138.44 o 
  -8   0   2    12580.30    12671.67    734.85 o 
  -6   0   2    46409.33    47386.75   1598.95 o 
  -4   0   2    65600.48    67450.27    929.63 o 
  -2   0   2    19665.34    19340.59    425.46 o 
   0   0   2     3217.18     3153.45    159.59 o 
   2   0   2     3494.17     3414.06    134.12 o 
   4   0   2      617.47      407.58    110.28 o 
   6   0   2   104290.72   106704.84   1699.02 o 
   8   0   2     1004.92      728.12    232.66 o 
  10   0   2    16423.56    17603.86    841.40 o 
  12   0   2      414.16      511.20    293.55 o 
 -12   1   2      711.75      500.30    165.45 o 
 -11   1   2      316.37      238.83     99.64 o 
 -10   1   2     8946.02     9033.84    305.78 o 
  -9   1   2     1319.18     1363.45    208.90 o 
  -8   1   2      172.04      222.11     47.61 o 
  -7   1   2     7579.16     7830.64    213.74 o 
  -6   1   2      883.56      777.84    105.42 o 
  -5   1   2      287.80      249.85     43.53 o 
  -4   1   2    23178.73    21897.85    373.84 o 
  -3   1   2    12288.87    12784.12    262.09 o 
  -2   1   2    31714.99    30606.22    559.96 o 
  -1   1   2      513.86      573.22     17.51 o 
   0   1   2      571.82      522.92     14.84 o 
   1   1   2       59.72       76.86     15.67 o 
   2   1   2     9998.66     9914.88    160.95 o 
   3   1   2     9528.09     9141.53    219.53 o 
   4   1   2    33306.34    33218.37    606.97 o 
   5   1   2    11638.88    12063.33    217.47 o 
   6   1   2     4449.67     4702.96    120.18 o 
   7   1   2     5999.05     6114.86    141.79 o 
   8   1   2    13953.41    13397.14    271.92 o 
   9   1   2      344.39      240.27     93.42 o 
  10   1   2      437.10      232.36     85.81 o 
  11   1   2      677.02      808.86    245.59 o 
  12   1   2     6104.55     6105.77    257.42 o 
 -12   2   2      823.39      618.93    155.15 o 
 -11   2   2      928.10      842.89    205.05 o 
 -10   2   2      509.49      419.96     91.19 o 
  -9   2   2      125.76      167.09     46.81 o 
  -8   2   2       50.33       45.71     56.09 o 
  -7   2   2      262.58      254.24     58.64 o 
  -6   2   2     5688.25     5795.36    130.23 o 
  -5   2   2    20797.17    20303.56    339.30 o 
  -4   2   2    21910.32    22314.56    354.45 o 
  -3   2   2     3904.92     3837.11     94.26 o 
  -2   2   2    20280.79    19134.01    487.84 o 
  -1   2   2     5343.80     5194.42    107.62 o 
   0   2   2      646.33      627.74     10.29 o 
   1   2   2       13.87        1.95     35.93 o 
   2   2   2      729.09      718.25     69.79 o 
   3   2   2      216.28      196.32     58.10 o 
   4   2   2    27994.41    27777.11    453.83 o 
   5   2   2     2540.93     2538.23     59.81 o 
   6   2   2     1465.18     1560.88    112.16 o 
   7   2   2       36.82      138.55     48.74 o 
   8   2   2       10.53       67.14     82.68 o 
   9   2   2      173.72      180.55     72.65 o 
  10   2   2      757.66      609.77    172.54 o 
  11   2   2     3319.81     3365.76    321.77 o 
  12   2   2      125.37       85.76    287.87 o 
 -12   3   2      389.22      209.22    129.70 o 
 -11   3   2      124.03      125.90     66.01 o 
 -10   3   2     6203.77     6558.28    307.16 o 
  -9   3   2     2192.12     2032.96    175.71 o 
  -8   3   2      688.70      619.38     82.14 o 
  -7   3   2     4317.74     4314.06    241.49 o 
  -6   3   2     7887.24     7623.01    202.34 o 
  -5   3   2    15199.43    15575.36    276.10 o 
  -4   3   2     1078.21      880.05     46.62 o 
  -3   3   2     1202.93     1158.57     73.13 o 
  -2   3   2    96319.80    92892.88   1337.68 o 
  -1   3   2       17.86       29.52      9.65 o 
   0   3   2     1175.01     1105.10     14.72 o 
   1   3   2        3.24       31.35     12.71 o 
   2   3   2   101704.08    96348.30    999.93 o 
   3   3   2       44.90       35.75     31.65 o 
   4   3   2    15623.29    15977.48    295.69 o 
   5   3   2     4468.13     4495.81    126.05 o 
   6   3   2     6629.13     6878.14    196.59 o 
   7   3   2    11913.27    12648.28    271.55 o 
   8   3   2     7683.86     7996.77    201.93 o 
   9   3   2      407.93      315.55     91.14 o 
  10   3   2      562.82      409.86    106.90 o 
  11   3   2      450.26      329.67    105.32 o 
  12   3   2     2905.69     2821.20    667.58 o 
 -12   4   2      609.33      623.57    196.27 o 
 -11   4   2     2423.70     1723.16    403.48 o 
 -10   4   2      759.09      796.12    178.82 o 
  -9   4   2       90.40       66.89     52.64 o 
  -8   4   2     2480.67     2381.96     87.24 o 
  -7   4   2     7843.80     7740.67    195.67 o 
  -6   4   2     1674.77     1544.85     97.87 o 
  -5   4   2        2.10       63.29     24.63 o 
  -4   4   2    32192.80    31176.51    744.45 o 
  -3   4   2      948.86     1055.81     43.08 o 
  -2   4   2    63213.48    62080.84   1126.67 o 
  -1   4   2     5487.87     5349.93    100.73 o 
   0   4   2    18593.68    18582.40    239.07 o 
   1   4   2     1211.99     1112.11     61.81 o 
   2   4   2      565.62      730.97    128.71 o 
   3   4   2     4626.38     4649.19    157.57 o 
   4   4   2    15227.39    15308.64    263.90 o 
   5   4   2      224.94      220.83     49.95 o 
   6   4   2    25440.06    26257.24    515.51 o 
   7   4   2     1978.19     2071.98    220.89 o 
   8   4   2     1596.41     1580.56    259.06 o 
   9   4   2     1627.58     1608.36    213.74 o 
  10   4   2     3185.05     2934.57    355.29 o 
  11   4   2      720.82      651.83    185.66 o 
 -12   5   2       89.81      211.59     88.85 o 
 -11   5   2       11.01       40.12     74.82 o 
 -10   5   2       57.29      -74.49    103.79 o 
  -9   5   2     8779.32     9257.13    417.94 o 
  -8   5   2       14.05       55.64     54.96 o 
  -7   5   2     1166.37     1153.69     86.70 o 
  -6   5   2    10749.74    10535.73    254.96 o 
  -5   5   2      625.15      744.76    104.49 o 
  -4   5   2    15460.75    15836.80    272.81 o 
  -3   5   2     4107.60     3927.58    151.72 o 
  -2   5   2    24523.60    25529.83    210.46 o 
  -1   5   2      884.69      901.63     41.19 o 
   0   5   2     8872.86     8577.10    168.35 o 
   1   5   2      131.11       91.85     24.65 o 
   2   5   2      548.61      469.54     34.50 o 
   3   5   2     7095.73     6706.56    213.83 o 
   4   5   2     1132.01     1097.78     81.94 o 
   5   5   2    15166.90    15345.21    275.63 o 
   6   5   2     8565.47     8843.07    225.91 o 
   7   5   2     1821.04     1747.72    170.28 o 
   8   5   2      518.84      418.69     96.98 o 
   9   5   2     3776.85     4256.93    606.12 o 
  10   5   2      942.39      558.76    133.87 o 
  11   5   2     1300.19     1206.17    324.96 o 
 -11   6   2       18.77      127.56     92.26 o 
 -10   6   2      225.76      202.47     77.79 o 
  -9   6   2     2264.76     2819.14    345.36 o 
  -8   6   2     2604.97     2325.48    134.13 o 
  -7   6   2     3339.99     3399.59    167.47 o 
  -6   6   2     3498.31     3518.80    138.82 o 
  -5   6   2      554.86      582.74     79.86 o 
  -4   6   2    69569.40    69661.69   1193.85 o 
  -3   6   2     1173.42     1150.10     67.96 o 
  -2   6   2    44688.91    42666.82    419.76 o 
  -1   6   2      490.11      485.29     29.60 o 
   0   6   2    47658.79    47490.07    497.49 o 
   1   6   2    10673.20    10321.83    221.83 o 
   2   6   2     4032.20     4411.67    110.68 o 
   3   6   2      493.22      499.44     36.51 o 
   4   6   2   129107.46   124193.96   4214.13 o 
   5   6   2      231.35      210.36     40.80 o 
   6   6   2     5118.60     5066.84    169.45 o 
   7   6   2       19.59      108.59     58.52 o 
   8   6   2      682.17      684.98    125.87 o 
   9   6   2      837.71      712.47    158.74 o 
  10   6   2     1084.80      994.14    206.37 o 
  11   6   2        3.68      133.14    127.35 o 
 -11   7   2      282.26      227.45    113.35 o 
 -10   7   2      252.54      143.55     85.40 o 
  -9   7   2       98.70      215.01     69.17 o 
  -8   7   2     2970.14     2814.56    190.29 o 
  -7   7   2      230.88      228.78     55.36 o 
  -6   7   2     5086.28     5182.66    131.26 o 
  -5   7   2     8482.42     8538.92    179.62 o 
  -4   7   2    32447.96    35335.31    611.58 o 
  -3   7   2     5011.30     4921.87    130.30 o 
  -2   7   2    71199.83    71216.77   1638.96 o 
  -1   7   2     1637.76     1493.62     53.12 o 
   0   7   2    19084.63    18747.62    306.75 o 
   1   7   2      228.86      284.62     46.53 o 
   2   7   2    76945.97    77365.81    701.69 o 
   3   7   2      573.01      626.08     64.68 o 
   4   7   2    13861.67    14350.70    502.03 o 
   5   7   2     2096.67     2063.57    155.06 o 
   6   7   2     2266.54     2174.63    374.78 o 
   7   7   2      846.56      824.76    157.63 o 
   8   7   2       14.55      -41.87    176.68 o 
   9   7   2      623.05      533.81    159.51 o 
  10   7   2     1587.57     1248.02    220.64 o 
  11   7   2      217.87      215.64    134.09 o 
 -11   8   2      167.24      161.92    121.01 o 
 -10   8   2      222.66      207.28     66.14 o 
  -9   8   2        4.16       -8.86     95.48 o 
  -8   8   2     2931.71     3219.55    290.86 o 
  -7   8   2     7571.87     7915.49    168.32 o 
  -6   8   2     4227.14     4571.10    117.21 o 
  -5   8   2     5845.97     5855.99     91.24 o 
  -4   8   2     4029.29     4088.37    152.67 o 
  -3   8   2       68.12       45.19     32.39 o 
  -2   8   2    25849.60    27328.67    762.61 o 
  -1   8   2     2183.17     2067.99     34.38 o 
   0   8   2     1890.21     2111.29     48.50 o 
   1   8   2     5643.79     5668.09    129.05 o 
   2   8   2    24483.41    25246.42    480.81 o 
   3   8   2      403.18      429.89     53.72 o 
   4   8   2    31265.73    30983.77    444.25 o 
   5   8   2      164.09      121.76     55.34 o 
   6   8   2    15562.52    17045.91    436.10 o 
   7   8   2      204.31      230.22     78.53 o 
   8   8   2       57.71      110.80    120.31 o 
   9   8   2      116.89      145.57     69.72 o 
  10   8   2     3060.78     3883.49    849.14 o 
  11   8   2       25.74      102.51    279.67 o 
 -11   9   2        1.81       84.35    304.58 o 
 -10   9   2     4029.85     3690.76    198.70 o 
  -9   9   2     3431.07     3365.24    238.68 o 
  -8   9   2     4993.40     5339.61    368.95 o 
  -7   9   2     2898.58     3015.34    154.51 o 
  -6   9   2    27199.50    28417.40    501.59 o 
  -5   9   2      514.83      447.31     67.81 o 
  -4   9   2        1.65       37.66     39.37 o 
  -3   9   2     4552.93     4841.50    110.32 o 
  -2   9   2      538.90      737.55     45.04 o 
  -1   9   2       43.80       47.11     22.29 o 
   0   9   2     1602.86     1639.66     92.41 o 
   1   9   2     2657.80     2383.30     71.48 o 
   2   9   2       86.59      192.83     34.03 o 
   3   9   2     1794.90     1578.07    128.08 o 
   4   9   2     6799.20     7080.91    140.27 o 
   5   9   2      462.83      472.43     76.54 o 
   6   9   2     8362.83     8666.25    226.06 o 
   7   9   2     4509.07     4333.34    194.62 o 
   8   9   2    24939.90    27822.45    747.46 o 
   9   9   2     8500.79     8834.74    319.92 o 
  10   9   2       11.74      103.14    131.42 o 
  11   9   2      294.64      255.27    135.52 o 
 -11  10   2       45.99      138.58    166.07 o 
 -10  10   2      111.03      185.43    114.25 o 
  -9  10   2       39.32       83.62     77.63 o 
  -8  10   2     2067.47     1852.07    400.19 o 
  -7  10   2      104.09      143.35     39.52 o 
  -6  10   2     3587.00     3800.88    147.42 o 
  -5  10   2     3369.34     3286.70    104.58 o 
  -4  10   2    22709.78    24092.54    489.86 o 
  -3  10   2      671.04      665.56     95.57 o 
  -2  10   2    15259.53    15552.06    233.67 o 
  -1  10   2       31.68       56.47     27.75 o 
   0  10   2     4041.46     4060.78    102.78 o 
   1  10   2     3904.54     3988.30    112.74 o 
   2  10   2      844.08     1084.95    122.37 o 
   3  10   2     4919.60     4813.81     99.76 o 
   4  10   2     6750.25     6660.86    160.23 o 
   5  10   2       16.80      -17.88     89.38 o 
   6  10   2    43689.00    44230.00    614.70 o 
   7  10   2     4928.22     4919.67    129.99 o 
   8  10   2      446.10      295.24     76.17 o 
   9  10   2      191.29      110.96     67.19 o 
  10  10   2     2222.30     1637.59    393.80 o 
 -10  11   2       35.73      186.91    144.50 o 
  -9  11   2     1153.68      939.71    283.82 o 
  -8  11   2       78.06      105.61     62.88 o 
  -7  11   2     2255.03     2049.65    274.93 o 
  -6  11   2       84.35       71.68     51.08 o 
  -5  11   2      767.30      775.11    114.13 o 
  -4  11   2     1034.36      947.37    141.96 o 
  -3  11   2     5947.07     6334.63    157.76 o 
  -2  11   2      117.06      126.82     36.36 o 
  -1  11   2      443.12      439.13     63.83 o 
   0  11   2      165.45      146.13     47.17 o 
   1  11   2      252.83      196.87     54.24 o 
   2  11   2     1887.46     2109.85    115.95 o 
   3  11   2     3027.21     2967.04    156.07 o 
   4  11   2       12.70       35.09     46.71 o 
   5  11   2      180.00      187.04     54.17 o 
   6  11   2     1195.38     1103.50    167.32 o 
   7  11   2     1836.70     1675.51    272.40 o 
   8  11   2     3680.85     3279.12    152.76 o 
   9  11   2       77.28     -134.09    134.09 o 
  10  11   2        1.16       36.72     86.84 o 
 -10  12   2      899.20      596.87    209.88 o 
  -9  12   2        5.51      -92.92    138.89 o 
  -8  12   2     5607.14     5946.25    356.48 o 
  -7  12   2      154.43      316.80    146.76 o 
  -6  12   2       21.76       68.32     80.68 o 
  -5  12   2    10029.81    10670.20    287.41 o 
  -4  12   2     1260.24     1113.59    161.95 o 
  -3  12   2     2431.50     2379.62    248.95 o 
  -2  12   2       30.34        1.78     25.33 o 
  -1  12   2      312.93      298.76     63.25 o 
   0  12   2     7158.73     7215.84    337.40 o 
   1  12   2      952.18      921.39    118.52 o 
   2  12   2    23230.56    24165.26    371.70 o 
   3  12   2        0.19      -24.27     43.01 o 
   4  12   2        7.44       26.55    115.83 o 
   5  12   2     5756.45     5938.26    147.31 o 
   6  12   2     5172.75     5728.19    180.86 o 
   7  12   2     1113.60      725.50    206.00 o 
   8  12   2        8.33       30.40    124.22 o 
   9  12   2     1735.66     1733.35    485.70 o 
  10  12   2     3199.47     1923.18    586.94 o 
 -10  13   2     1366.25     1187.79    425.66 o 
  -9  13   2      286.06      108.23    141.20 o 
  -8  13   2     2103.39     1912.12    460.39 o 
  -7  13   2     3172.64     3417.94    480.05 o 
  -6  13   2     6379.87     6814.05    445.84 o 
  -5  13   2      879.07      793.30    148.39 o 
  -4  13   2      435.62      430.61     68.53 o 
  -3  13   2       14.63       -3.25     40.61 o 
  -2  13   2      990.43     1073.15    120.51 o 
  -1  13   2     1592.59     1528.61    107.31 o 
   0  13   2     1201.81     1190.81     83.59 o 
   1  13   2     4707.76     4775.49    103.85 o 
   2  13   2      935.32      876.70    123.20 o 
   3  13   2     1343.45     1173.25    172.40 o 
   4  13   2     3251.95     3204.12    117.71 o 
   5  13   2       18.26       42.74     63.65 o 
   6  13   2     1238.76     1125.11    187.82 o 
   7  13   2     5961.72     6228.09    169.15 o 
   8  13   2    26587.33    27927.12   1190.59 o 
   9  13   2     1057.95     1445.81    569.42 o 
  -9  14   2       13.71     -193.79    201.77 o 
  -8  14   2      670.48      552.70    214.37 o 
  -7  14   2      152.28       78.31    142.55 o 
  -6  14   2    16300.95    15975.70    741.00 o 
  -5  14   2      909.59      690.53    253.22 o 
  -4  14   2     2479.50     2300.30    216.99 o 
  -3  14   2    12842.63    13306.19    288.20 o 
  -2  14   2      853.94      822.51    140.26 o 
  -1  14   2      772.01      543.53     99.72 o 
   0  14   2    41776.84    44307.89    315.97 o 
   1  14   2       35.73       89.91     38.46 o 
   2  14   2     2580.14     2590.76     99.68 o 
   3  14   2     6900.73     7151.38    397.78 o 
   4  14   2     2374.91     2128.37    129.42 o 
   5  14   2      502.53      460.32    109.85 o 
   6  14   2     5231.05     5341.92    267.58 o 
   7  14   2      678.05      448.87    174.83 o 
   8  14   2     3145.09     2456.80    704.22 o 
   9  14   2      206.23      187.16    175.35 o 
  -9  15   2      424.75      437.31    161.59 o 
  -8  15   2      231.56      318.65    179.37 o 
  -7  15   2      303.88      260.41    125.12 o 
  -6  15   2     6733.97     7156.49    354.96 o 
  -5  15   2     1534.96     2065.67    481.66 o 
  -4  15   2    12236.56    13416.23    410.03 o 
  -3  15   2      881.37      788.30    126.91 o 
  -2  15   2    17331.40    18760.48    557.02 o 
  -1  15   2     6725.76     7063.22    166.91 o 
   0  15   2     6839.11     6750.74    200.50 o 
   1  15   2     2557.04     2541.12    120.25 o 
   2  15   2    12940.92    13243.22    342.43 o 
   3  15   2     2084.12     2029.87    123.00 o 
   4  15   2      239.96      123.11     63.91 o 
   5  15   2     2163.99     2040.51    151.93 o 
   6  15   2     6230.27     6492.44    254.11 o 
   7  15   2      735.80      755.55    163.57 o 
   8  15   2      635.82      605.05    280.85 o 
   9  15   2        2.83      379.99     96.54 o 
  -8  16   2      291.87      565.41    195.55 o 
  -7  16   2      990.33      761.81    355.31 o 
  -6  16   2      966.69      838.62    202.96 o 
  -5  16   2      206.29      273.57    123.50 o 
  -4  16   2     5229.95     5384.64    409.67 o 
  -3  16   2     8363.53     8722.84    270.73 o 
  -2  16   2     7294.63     7486.56    249.75 o 
  -1  16   2      279.26      142.27     67.03 o 
   0  16   2    21112.87    23426.42    631.90 o 
   1  16   2      491.12      410.22     86.26 o 
   2  16   2     5645.99     5353.83    127.50 o 
   3  16   2     2107.53     1963.82    172.79 o 
   4  16   2     3016.52     3262.69    147.97 o 
   5  16   2     1836.42     1436.00    386.33 o 
   6  16   2       19.45       19.41    153.59 o 
   7  16   2      260.83      196.28    123.35 o 
   8  16   2       37.85      -95.02    159.10 o 
  -8  17   2      360.44      456.00    177.51 o 
  -7  17   2       30.86      284.31    121.72 o 
  -6  17   2       14.52       71.50     87.48 o 
  -5  17   2     3679.02     3153.59    208.04 o 
  -4  17   2     1573.64     1343.83    351.68 o 
  -3  17   2      590.64      474.25    102.57 o 
  -2  17   2       23.49      166.07    222.51 o 
  -1  17   2      368.33      186.71    100.48 o 
   0  17   2       23.03       22.52     51.69 o 
   1  17   2       34.80       79.28     45.56 o 
   2  17   2        4.32       41.26    143.21 o 
   3  17   2        1.03       19.65     76.01 o 
   4  17   2     2879.93     2779.07    141.11 o 
   5  17   2     1447.53     1042.21    261.24 o 
   6  17   2      602.31      665.79    236.93 o 
   7  17   2      823.14      607.93    181.62 o 
  -7  18   2      244.37       56.46    148.80 o 
  -6  18   2     1619.34     1568.85    463.76 o 
  -5  18   2      575.00      459.22    153.21 o 
  -4  18   2      610.56      332.83    169.88 o 
  -3  18   2     6333.25     6757.96    303.21 o 
  -2  18   2     4037.79     3624.72    372.71 o 
  -1  18   2     5167.51     5039.50    478.79 o 
   0  18   2     8983.83     9400.71    497.51 o 
   1  18   2      641.46      603.28    133.73 o 
   2  18   2     8939.76     9501.28    399.69 o 
   3  18   2     1516.68     1106.31    363.85 o 
   4  18   2      402.87      489.74    176.81 o 
   5  18   2     1372.68      624.72    197.54 o 
   6  18   2      888.12      666.82    214.59 o 
   7  18   2     1168.60      757.82    191.17 o 
  -6  19   2     7210.15     7469.46    263.55 o 
  -5  19   2       20.98      171.17    128.06 o 
  -4  19   2     1452.79     1026.99    335.80 o 
  -3  19   2      265.85      273.81    104.26 o 
  -2  19   2     5536.40     4846.32    777.18 o 
  -1  19   2     1334.44     1018.12    259.65 o 
   0  19   2     4643.53     3606.66    416.81 o 
   1  19   2       53.68      135.83     67.54 o 
   2  19   2      513.68      488.33    140.83 o 
   3  19   2      247.06      327.25    123.78 o 
   4  19   2      667.12      507.63    163.15 o 
   5  19   2      426.46      614.34    275.06 o 
   6  19   2     1458.57     1245.88    617.91 o 
  -5  20   2      742.57      503.13    199.64 o 
  -4  20   2      480.81       87.58    149.86 o 
  -3  20   2     1457.48     1235.18    458.33 o 
  -2  20   2       21.76      297.12    153.75 o 
  -1  20   2       57.75      -31.64    134.04 o 
   0  20   2      463.06        6.91    105.01 o 
   1  20   2      391.87      503.18    148.29 o 
   2  20   2      364.25      368.49    124.17 o 
   3  20   2      886.31      530.66    263.06 o 
   4  20   2      521.25     1081.10    334.09 o 
   5  20   2      289.84      586.13    318.85 o 
  -4  21   2      996.62      754.15    412.59 o 
  -3  21   2     1461.28      619.86    420.05 o 
  -2  21   2      273.09      376.26    288.68 o 
  -1  21   2       36.23       63.18    110.50 o 
   0  21   2      118.85      -60.01    253.00 o 
   2  21   2       23.59       53.60    105.49 o 
   3  21   2      160.50      163.48    256.25 o 
   4  21   2     4846.61     4820.04    381.45 o 
  -2  22   2       86.82      -69.74    261.76 o 
  -1  22   2     2720.70     1662.36    788.20 o 
   0  22   2      533.70     -110.61    311.71 o 
   1  22   2     3440.44     2509.93   1410.33 o 
   2  22   2     6000.72     3922.21   2367.21 o 
 -11   0   3       14.94       65.69     89.34 o 
  -9   0   3    15822.48    17446.07    652.94 o 
  -7   0   3      707.20      790.28    105.60 o 
  -5   0   3       32.74      146.01     79.69 o 
  -3   0   3    45478.25    43306.32    625.70 o 
  -1   0   3     4459.22     4331.72    100.05 o 
   1   0   3     5991.66     5829.63    402.05 o 
   3   0   3    15311.44    13513.58    387.45 o 
   5   0   3    20254.87    19364.20    925.25 o 
   7   0   3     1223.38     1433.34    120.22 o 
   9   0   3     3993.03     4272.52    200.38 o 
  11   0   3     1044.82      956.87    459.95 o 
 -12   1   3        4.89      317.71    126.62 o 
 -11   1   3     1240.41      947.86    173.55 o 
 -10   1   3     2164.80     1511.17    170.98 o 
  -9   1   3     1427.70     1296.55    171.32 o 
  -8   1   3      766.45      783.12    110.58 o 
  -7   1   3    13181.99    13020.88    282.49 o 
  -6   1   3    25358.27    25518.59    450.12 o 
  -5   1   3     3584.37     3543.68     70.93 o 
  -4   1   3    77393.70    78109.77    817.42 o 
  -3   1   3     4741.36     4538.77    133.76 o 
  -2   1   3    44189.25    42116.63    568.06 o 
  -1   1   3      161.58      149.24     21.68 o 
   0   1   3     6311.18     5779.27    132.08 o 
   1   1   3       65.57       63.36     26.47 o 
   2   1   3    58845.91    56847.67    600.40 o 
   3   1   3       85.96      100.35     27.86 o 
   4   1   3   105682.23   102406.00   1076.19 o 
   5   1   3     1897.31     1805.58    114.84 o 
   6   1   3      758.03      782.79    101.37 o 
   7   1   3       42.90       47.47     75.94 o 
   8   1   3     7118.57     7557.73    210.52 o 
   9   1   3     2335.91     2439.05    252.44 o 
  10   1   3       42.11      137.08     65.71 o 
  11   1   3       44.51      -41.27    185.76 o 
  12   1   3      110.05     -203.35    203.35 o 
 -12   2   3     1234.35      902.48    221.92 o 
 -11   2   3      502.44      396.36    125.79 o 
 -10   2   3        0.39       45.42     92.51 o 
  -9   2   3      366.59      333.76     51.22 o 
  -8   2   3     1389.55     1465.27    130.40 o 
  -7   2   3      370.22      234.15     67.06 o 
  -6   2   3        1.13       54.12     38.46 o 
  -5   2   3      888.74     1029.05     78.43 o 
  -4   2   3     6262.99     5867.52    148.87 o 
  -3   2   3       20.99       79.18     37.04 o 
  -2   2   3   153713.69   145146.30   1520.78 o 
  -1   2   3     2916.14     2861.58     67.96 o 
   0   2   3     4727.13     4574.00     90.40 o 
   1   2   3       29.67       27.93     24.73 o 
   2   2   3    77158.91    77971.02    974.00 o 
   3   2   3     1882.11     1887.49    113.16 o 
   4   2   3     6175.00     6396.47    164.99 o 
   5   2   3      230.69      166.79     36.57 o 
   6   2   3    41295.47    42217.58    992.02 o 
   7   2   3     1022.07      888.69    162.31 o 
   8   2   3     2421.98     2645.29    175.52 o 
   9   2   3      598.43      522.27    112.30 o 
  10   2   3     2936.19     2799.39    299.06 o 
  11   2   3        0.48      397.19    180.58 o 
  12   2   3        1.25      213.48    133.23 o 
 -12   3   3       38.99      -71.00    123.36 o 
 -11   3   3      248.71      214.61     91.33 o 
 -10   3   3     1659.78     1175.13    197.28 o 
  -9   3   3     1320.47     1259.04    166.49 o 
  -8   3   3     4136.14     3975.16    109.04 o 
  -7   3   3     3217.65     3157.72     87.46 o 
  -6   3   3      967.56      967.97    136.77 o 
  -5   3   3     1591.52     1607.64     60.00 o 
  -4   3   3    13034.11    12990.65    228.62 o 
  -3   3   3     5827.63     6016.87    163.44 o 
  -2   3   3    60664.73    56662.32    589.67 o 
  -1   3   3       87.76       82.38     22.01 o 
   0   3   3    30528.46    31090.53    760.88 o 
   1   3   3     8469.21     8354.34    151.90 o 
   2   3   3    22690.15    21801.70    844.14 o 
   3   3   3      717.62      773.77     35.05 o 
   4   3   3    27457.43    27225.05    289.88 o 
   5   3   3      184.11      141.37     35.13 o 
   6   3   3     3378.15     3356.56    124.35 o 
   7   3   3       92.38      144.26     56.29 o 
   8   3   3      479.67      510.68     81.34 o 
   9   3   3      155.29       51.41    112.35 o 
  10   3   3     1334.74     1035.58    242.18 o 
  11   3   3     1114.84      879.90    238.50 o 
 -12   4   3     3164.01     4190.25    576.26 o 
 -11   4   3      434.58      421.29    101.23 o 
 -10   4   3      390.15      218.18    108.58 o 
  -9   4   3     4990.75     5429.19    331.00 o 
  -8   4   3    22962.79    23523.27    426.74 o 
  -7   4   3     3852.40     4097.75    204.97 o 
  -6   4   3    11010.20    11683.39    270.82 o 
  -5   4   3        3.24       48.45     26.71 o 
  -4   4   3    78842.78    75880.32    978.86 o 
  -3   4   3      250.20      173.34     67.62 o 
  -2   4   3      826.76      907.21     18.81 o 
  -1   4   3     4471.18     4552.35    118.21 o 
   0   4   3    29871.76    28475.74    231.06 o 
   1   4   3     1818.05     1789.79     28.10 o 
   2   4   3     6291.81     6916.60    204.65 o 
   3   4   3    13420.34    12817.19    284.49 o 
   4   4   3     1585.53     1606.70     70.60 o 
   5   4   3     5607.88     5426.64    144.39 o 
   6   4   3     1976.80     1881.99    115.56 o 
   7   4   3     4063.21     4105.15    129.12 o 
   8   4   3    15705.17    16541.39    562.78 o 
   9   4   3     1967.73     1883.81    352.28 o 
  10   4   3     3773.14     3992.69    283.15 o 
  11   4   3      222.57      182.92     94.01 o 
 -12   5   3      310.15      364.44    126.84 o 
 -11   5   3       17.02       91.36     60.39 o 
 -10   5   3     2475.00     2359.82    383.72 o 
  -9   5   3      288.51      210.54     86.10 o 
  -8   5   3      250.88      261.42     77.76 o 
  -7   5   3      489.51      464.04     74.58 o 
  -6   5   3    68536.27    70715.73   1589.63 o 
  -5   5   3       32.09       37.29     41.29 o 
  -4   5   3    43965.50    44764.13    553.86 o 
  -3   5   3      386.06      389.34     33.75 o 
  -2   5   3     6111.93     6217.53    141.51 o 
  -1   5   3      234.15      175.43     36.90 o 
   0   5   3    53063.76    52621.73    676.56 o 
   1   5   3     3554.43     3584.54     89.50 o 
   2   5   3    22448.29    21644.20    347.81 o 
   3   5   3     5238.83     5113.20    158.60 o 
   4   5   3    18284.69    18839.38    377.51 o 
   5   5   3       37.84       30.84     74.07 o 
   6   5   3    16708.16    16743.57    306.64 o 
   7   5   3     3161.97     3248.70    206.24 o 
   8   5   3     3263.64     3857.23    291.37 o 
   9   5   3      480.73      317.61     90.74 o 
  10   5   3     3444.23     4018.17    248.94 o 
  11   5   3      224.38      173.27    124.57 o 
 -12   6   3       54.05       21.66    134.77 o 
 -11   6   3     2270.89     1849.20    414.93 o 
 -10   6   3      815.05      584.46    124.78 o 
  -9   6   3       79.01      216.30     67.45 o 
  -8   6   3      940.67      793.14    131.22 o 
  -7   6   3      526.19      443.14     86.03 o 
  -6   6   3     2306.33     2398.35    174.40 o 
  -5   6   3      497.55      466.66     66.11 o 
  -4   6   3    29941.34    31618.86    779.16 o 
  -3   6   3     3465.90     3551.79    168.73 o 
  -2   6   3        2.17        5.41     25.70 o 
  -1   6   3      635.44      527.18     75.16 o 
   0   6   3     1437.13     1532.81     43.31 o 
   1   6   3      273.12      262.14     39.89 o 
   2   6   3    29579.43    30733.50    326.31 o 
   3   6   3     3524.47     3374.49     68.63 o 
   4   6   3      748.80     1055.88    179.45 o 
   5   6   3     3547.31     3487.74    123.47 o 
   6   6   3     6509.33     6803.98    243.10 o 
   7   6   3      345.49      341.44    115.93 o 
   8   6   3      730.61      743.52    196.01 o 
   9   6   3      971.35      907.83    280.70 o 
  10   6   3      432.32      243.06    203.11 o 
  11   6   3      203.90      256.21     95.82 o 
 -11   7   3     1226.18     1021.56    254.16 o 
 -10   7   3     3771.84     3954.68    338.16 o 
  -9   7   3      174.20       88.20     77.49 o 
  -8   7   3      795.25      624.96    102.27 o 
  -7   7   3      649.44      700.49    128.72 o 
  -6   7   3     3593.94     3471.16    136.48 o 
  -5   7   3     8752.98     8591.68    226.43 o 
  -4   7   3     1277.36     1204.90     97.72 o 
  -3   7   3     1721.40     1913.18     51.08 o 
  -2   7   3    16198.08    17195.49    361.51 o 
  -1   7   3     2207.15     2075.95     71.29 o 
   0   7   3    43444.93    43042.69    346.99 o 
   1   7   3     1496.83     1417.16     75.74 o 
   2   7   3     1513.14     1585.22     75.56 o 
   3   7   3     2018.11     2050.13    103.02 o 
   4   7   3    22534.52    22966.21    412.93 o 
   5   7   3     3574.82     3711.16    142.71 o 
   6   7   3      627.42      793.95    147.37 o 
   7   7   3       71.43      160.17     64.47 o 
   8   7   3     4821.36     4712.08    189.67 o 
   9   7   3      181.53       87.23     87.71 o 
  10   7   3      391.72      411.21     99.26 o 
  11   7   3     1195.30      585.44    179.09 o 
 -11   8   3      586.74      540.85    146.50 o 
 -10   8   3      163.10      188.04     73.17 o 
  -9   8   3     1087.16     1009.89    185.96 o 
  -8   8   3    10540.99    11211.21    378.10 o 
  -7   8   3     5822.67     6126.86    116.01 o 
  -6   8   3     1533.80     1664.95    107.53 o 
  -5   8   3     7286.23     7093.76    170.33 o 
  -4   8   3    20980.18    21867.94    515.88 o 
  -3   8   3     2751.41     2671.11     91.69 o 
  -2   8   3    16038.36    16571.53    233.06 o 
  -1   8   3       58.47       69.40     34.84 o 
   0   8   3      894.61      667.31     80.16 o 
   1   8   3      599.35      704.97     76.23 o 
   2   8   3     1760.66     1756.41     53.47 o 
   3   8   3     2277.41     2391.90     63.90 o 
   4   8   3     1703.26     1912.36    225.45 o 
   5   8   3     2456.88     2478.97     96.12 o 
   6   8   3     6814.39     6851.85    230.51 o 
   7   8   3     7769.10     8318.13    194.16 o 
   8   8   3     1523.09     1726.17    349.92 o 
   9   8   3      160.24      201.46     71.72 o 
  10   8   3     1291.71     1233.95    275.00 o 
  11   8   3        5.70       57.18    123.80 o 
 -11   9   3     1435.31     1115.03    328.95 o 
 -10   9   3       10.06       72.67     66.91 o 
  -9   9   3      361.41      203.07    114.14 o 
  -8   9   3      177.41      226.27     92.69 o 
  -7   9   3     2408.59     2436.53    243.69 o 
  -6   9   3    11305.11    11405.62    146.93 o 
  -5   9   3     1320.72     1266.66     87.37 o 
  -4   9   3     2297.78     2271.51     95.18 o 
  -3   9   3     1629.62     1749.74     50.00 o 
  -2   9   3     1877.39     1882.52     51.46 o 
  -1   9   3     8960.78     8646.90    235.17 o 
   0   9   3    83345.26    87124.32    808.91 o 
   1   9   3     8107.68     8307.08    190.49 o 
   2   9   3    16479.20    16557.24    261.01 o 
   3   9   3     9442.56     9800.56    155.60 o 
   4   9   3      340.02      287.08     75.68 o 
   5   9   3      503.82      489.05     84.60 o 
   6   9   3     2756.72     2748.90    179.19 o 
   7   9   3      245.22      189.48     69.84 o 
   8   9   3     1935.31     1672.65    345.33 o 
   9   9   3      893.42      713.57    192.67 o 
  10   9   3      524.17      342.06    102.51 o 
  11   9   3      183.54       92.17    124.00 o 
 -11  10   3      501.85      356.87    236.37 o 
 -10  10   3        8.50      -23.10    145.09 o 
  -9  10   3     2765.05     2287.24    673.93 o 
  -8  10   3     2046.74     1842.55    404.60 o 
  -7  10   3      342.62      303.11     86.50 o 
  -6  10   3     9031.22     8779.10    181.17 o 
  -5  10   3      402.19      349.40     64.59 o 
  -4  10   3     4084.01     4174.67    108.85 o 
  -3  10   3       34.13        7.35     31.56 o 
  -2  10   3    14019.66    14491.85    232.41 o 
  -1  10   3     2967.41     3113.63    105.51 o 
   0  10   3     2529.63     2547.50    132.83 o 
   1  10   3      278.15      268.95     48.56 o 
   2  10   3    47519.23    49872.38   1103.50 o 
   3  10   3      574.46      644.46    102.73 o 
   4  10   3    14468.55    14968.04    390.74 o 
   5  10   3     8540.06     8711.51    293.20 o 
   6  10   3    27100.64    28503.06    540.61 o 
   7  10   3       60.34      212.36     53.95 o 
   8  10   3      607.16      467.44     79.64 o 
   9  10   3        4.60      141.87     63.89 o 
  10  10   3     1524.08     1038.15    241.72 o 
 -10  11   3     1771.56     1424.82    527.05 o 
  -9  11   3      615.82      555.79    221.04 o 
  -8  11   3      490.16      300.42    108.02 o 
  -7  11   3        2.08      -58.82     82.86 o 
  -6  11   3     1331.64     1100.43    180.68 o 
  -5  11   3       43.46        4.45     56.62 o 
  -4  11   3    13151.42    13979.62    337.89 o 
  -3  11   3     3563.21     3537.57    105.82 o 
  -2  11   3      280.99      233.20     58.06 o 
  -1  11   3     1374.01     1386.30    117.06 o 
   0  11   3    91759.21    96331.39   1447.21 o 
   1  11   3     5845.48     6010.52     97.57 o 
   2  11   3      763.63      764.62     95.59 o 
   3  11   3     5361.77     5408.68    171.87 o 
   4  11   3    44465.04    46335.44    788.08 o 
   5  11   3     1324.05     1062.76    184.48 o 
   6  11   3      190.08      164.74     39.01 o 
   7  11   3      831.20      867.58    126.90 o 
   8  11   3     3819.94     4557.75    232.29 o 
   9  11   3      127.32      160.57    103.28 o 
  10  11   3      807.22      642.60    153.03 o 
 -10  12   3      882.08      659.13    251.05 o 
  -9  12   3      125.81       97.60    119.71 o 
  -8  12   3        0.30      170.39    191.21 o 
  -7  12   3     1436.07     1352.39    315.71 o 
  -6  12   3       43.32      166.52     88.92 o 
  -5  12   3    13291.21    14943.61    494.62 o 
  -4  12   3     4305.98     4175.44    104.09 o 
  -3  12   3      356.68      310.42    103.70 o 
  -2  12   3     3070.92     3126.84    105.97 o 
  -1  12   3     8752.04     8899.36    210.63 o 
   0  12   3     3904.51     3801.20     96.20 o 
   1  12   3      191.05      163.34     56.48 o 
   2  12   3     5403.98     5724.51    149.06 o 
   3  12   3     1904.25     2090.27    200.50 o 
   4  12   3     4624.31     4314.69    168.03 o 
   5  12   3     3251.21     3098.98    172.71 o 
   6  12   3     2363.39     2693.13    292.06 o 
   7  12   3     2540.51     2448.82    120.84 o 
   8  12   3     4507.58     4848.89    352.81 o 
   9  12   3       80.07      124.22    112.48 o 
  10  12   3      373.08      279.46    117.06 o 
 -10  13   3     1528.73     1116.82    396.86 o 
  -9  13   3       38.13      159.81    139.96 o 
  -8  13   3     5216.96     5044.30    244.09 o 
  -7  13   3     5920.43     6791.46    307.17 o 
  -6  13   3     7128.34     8260.17    342.73 o 
  -5  13   3      128.26      216.58    128.82 o 
  -4  13   3      609.18      480.26     89.20 o 
  -3  13   3      445.90      294.06     85.81 o 
  -2  13   3    50312.10    51860.67    694.02 o 
  -1  13   3     5451.71     5492.49    117.32 o 
   0  13   3    18624.54    19237.41    300.14 o 
   1  13   3    11295.22    12069.55    230.07 o 
   2  13   3     5913.15     5689.52    152.59 o 
   3  13   3     1935.84     1966.34    104.62 o 
   4  13   3      597.70      712.11    100.75 o 
   5  13   3       77.66       55.28     50.71 o 
   6  13   3       14.35       49.53     57.91 o 
   7  13   3      303.22      332.59     78.72 o 
   8  13   3     2912.58     3207.55    478.04 o 
   9  13   3        2.35       20.14    120.99 o 
  -9  14   3     2795.52     1834.94    347.55 o 
  -8  14   3     7257.79     6903.54    658.30 o 
  -7  14   3     1275.06      831.27    317.07 o 
  -6  14   3     7414.94     7204.93    551.00 o 
  -5  14   3       48.75       -8.25    130.72 o 
  -4  14   3     1850.36     2002.70    220.31 o 
  -3  14   3       97.75      116.41     42.77 o 
  -2  14   3     3401.05     3782.43    220.42 o 
  -1  14   3     1198.72     1190.36    138.44 o 
   0  14   3     4373.24     4118.04    180.43 o 
   1  14   3       73.50       70.29     60.02 o 
   2  14   3     2632.77     2541.07    146.16 o 
   3  14   3        9.89       48.56     62.11 o 
   4  14   3     2247.60     2101.11    196.12 o 
   5  14   3      566.97      560.23    103.71 o 
   6  14   3    12773.47    13744.99    488.25 o 
   7  14   3      931.59      807.50    177.87 o 
   8  14   3     6349.61     6786.45    425.43 o 
   9  14   3     1750.47     1509.03    476.15 o 
  -9  15   3       10.05     -155.07    186.72 o 
  -8  15   3       22.85     -182.83    182.83 o 
  -7  15   3      772.11      673.70    130.57 o 
  -6  15   3     1468.65     1188.32    354.22 o 
  -5  15   3      412.77      306.16    155.75 o 
  -4  15   3     3150.33     3063.04    240.52 o 
  -3  15   3      429.70      406.77    106.34 o 
  -2  15   3      939.23      753.05    153.16 o 
  -1  15   3       26.57       95.79     62.74 o 
   0  15   3      475.59      523.66     96.39 o 
   1  15   3     4053.49     3894.32    130.33 o 
   2  15   3     1463.77     1550.72    124.39 o 
   3  15   3       89.21      134.17     38.94 o 
   4  15   3     1018.01      840.44    169.77 o 
   5  15   3       19.26       27.27     73.00 o 
   6  15   3      681.50      675.41    192.01 o 
   7  15   3       88.57       75.91    176.13 o 
   8  15   3      999.15      515.35    195.60 o 
  -8  16   3     3645.71     3312.74    543.95 o 
  -7  16   3       65.09     -193.57    294.36 o 
  -6  16   3      808.86      667.26    206.59 o 
  -5  16   3     1021.27      875.59    226.74 o 
  -4  16   3    10087.72    10103.57    485.35 o 
  -3  16   3     2864.31     2947.49    925.41 o 
  -2  16   3     1997.81     2088.38    143.05 o 
  -1  16   3     2026.53     1745.50    274.22 o 
   0  16   3      673.18      658.17    117.91 o 
   1  16   3        8.85       21.02     56.60 o 
   2  16   3     1119.78      794.27    151.83 o 
   3  16   3        3.81       43.36     45.63 o 
   4  16   3     1897.70     1918.06    188.43 o 
   5  16   3      492.72      299.99    111.71 o 
   6  16   3      769.15      605.99    144.13 o 
   7  16   3      129.81      106.48    107.74 o 
   8  16   3      648.39      522.97    164.44 o 
  -8  17   3      589.97      222.20    190.45 o 
  -7  17   3      353.44      285.16    143.94 o 
  -6  17   3     3256.08     3992.43    755.44 o 
  -5  17   3     8176.91     9026.73    362.96 o 
  -4  17   3       13.83       24.27    131.15 o 
  -3  17   3       60.33      -60.90    239.06 o 
  -2  17   3    10138.01    10568.80    461.57 o 
  -1  17   3       37.21       55.08     66.20 o 
   0  17   3      545.71      441.73    102.60 o 
   1  17   3     3328.52     3370.78    225.85 o 
   2  17   3       72.64       15.03    162.72 o 
   3  17   3       87.48      114.89    142.07 o 
   4  17   3      392.67      468.68    132.77 o 
   5  17   3     2342.57     2506.33    357.11 o 
   6  17   3       69.15      115.05     93.74 o 
   7  17   3      803.62      470.52    170.42 o 
  -7  18   3     2617.20     1999.57    416.61 o 
  -6  18   3     1248.62      854.17    237.57 o 
  -5  18   3       13.45      102.80     61.93 o 
  -4  18   3     1435.60      838.81    244.12 o 
  -3  18   3      818.79      628.23    160.43 o 
  -2  18   3     1435.27     1375.55    323.46 o 
  -1  18   3     1392.97     1273.40    228.55 o 
   0  18   3      727.31      781.09    124.02 o 
   1  18   3      887.39      689.13    164.79 o 
   2  18   3     6088.92     6652.25    288.96 o 
   3  18   3      274.29      244.76    207.92 o 
   4  18   3        3.66      290.12    185.70 o 
   5  18   3      486.71      522.55    292.25 o 
   6  18   3      200.19      264.03    206.13 o 
   7  18   3     1355.54     1261.82    387.72 o 
  -6  19   3      225.53      222.75    171.59 o 
  -5  19   3        1.84      -39.19     68.50 o 
  -4  19   3      279.92      141.16    111.85 o 
  -3  19   3     1124.46      946.39    281.89 o 
  -2  19   3       68.40      -85.31    202.08 o 
  -1  19   3        0.66      166.72    228.19 o 
   0  19   3    18328.92    19568.19    483.57 o 
   1  19   3        7.04     -259.55    295.33 o 
   2  19   3      411.09       81.24    155.53 o 
   3  19   3     6957.21     7303.19    492.55 o 
   4  19   3     3521.05     4812.98    591.48 o 
   5  19   3      484.12      -21.73    297.77 o 
   6  19   3      545.60      475.19    262.09 o 
  -5  20   3      371.18      422.04    108.24 o 
  -4  20   3      256.01      309.50    114.12 o 
  -3  20   3     2109.41     1648.09    746.04 o 
  -2  20   3     2705.16     2145.67    768.42 o 
  -1  20   3     2412.04     1603.61    447.55 o 
   0  20   3        6.38      -64.99    132.83 o 
   1  20   3     2700.93     2080.99    604.64 o 
   2  20   3    11061.11    12338.55    645.97 o 
   3  20   3     2125.92     2001.03    574.00 o 
   4  20   3      735.43     -205.32    296.14 o 
   5  20   3      582.33      848.54    494.33 o 
  -4  21   3      104.70       -4.87    270.52 o 
  -3  21   3     2837.01     1651.98   1014.61 o 
  -2  21   3       35.27       86.28    154.40 o 
  -1  21   3       26.08      270.52    158.29 o 
   0  21   3      469.00      323.07    257.22 o 
   1  21   3       71.16      198.25    139.89 o 
   2  21   3        8.03      -93.35    129.80 o 
   3  21   3     1578.92     1174.20    552.39 o 
   4  21   3       16.88       23.35    214.73 o 
  -2  22   3     1892.85     1061.97    394.75 o 
   0  22   3     2062.07     1057.75    364.26 o 
   1  22   3      807.32      242.62    458.65 o 
   2  22   3     2793.69     1439.49    621.11 o 
 -12   0   4      324.02      542.98    205.00 o 
 -10   0   4     4054.96     3900.32    216.84 o 
  -8   0   4     8904.46     9224.75    305.35 o 
  -6   0   4    83670.48    82243.57   2210.38 o 
  -4   0   4     2784.05     3036.79    249.27 o 
  -2   0   4   124981.68   124248.79   1784.97 o 
   0   0   4    91743.40    82436.04   1213.44 o 
   2   0   4   196614.22   195286.98   7417.05 o 
   4   0   4     8242.50     9382.76    127.93 o 
   6   0   4     3966.87     4166.31    226.57 o 
   8   0   4       12.50       64.14    131.37 o 
  10   0   4      252.53      259.17    120.34 o 
 -12   1   4      255.09      310.94     84.40 o 
 -11   1   4     3428.45     2952.28    240.91 o 
 -10   1   4      292.21      222.30     69.08 o 
  -9   1   4       19.24       14.69     80.45 o 
  -8   1   4     3040.63     3234.72    134.32 o 
  -7   1   4      163.70      151.58     58.39 o 
  -6   1   4     2865.35     2718.13     83.00 o 
  -5   1   4     7308.03     7204.89    180.91 o 
  -4   1   4    62296.95    59096.39   1006.80 o 
  -3   1   4     1668.22     1610.77     65.16 o 
  -2   1   4    12254.79    11701.70    174.27 o 
  -1   1   4      146.19      138.11     27.75 o 
   0   1   4    84628.41    77048.66   1176.63 o 
   1   1   4     6772.96     6364.00    308.26 o 
   2   1   4    55645.25    55328.91   1004.07 o 
   3   1   4    17840.10    17931.20    302.56 o 
   4   1   4     2165.06     2097.67    124.54 o 
   5   1   4     6717.01     6675.45    147.85 o 
   6   1   4      514.49      513.31    119.85 o 
   7   1   4     2844.28     2864.25    154.45 o 
   8   1   4      191.98      168.96     55.21 o 
   9   1   4     1447.22     1231.79    228.48 o 
  10   1   4     1275.89     1013.60    221.45 o 
  11   1   4      739.64      379.88    186.02 o 
 -12   2   4     1265.52      828.11    208.12 o 
 -11   2   4     3622.08     4448.09    505.99 o 
 -10   2   4      279.65      327.49     73.46 o 
  -9   2   4     9707.44    10186.25    339.77 o 
  -8   2   4     2788.76     2602.15     99.98 o 
  -7   2   4       59.19       53.10     46.61 o 
  -6   2   4       37.76       97.26     32.42 o 
  -5   2   4     1739.73     1716.56     62.82 o 
  -4   2   4     2446.42     2455.90     61.94 o 
  -3   2   4     2163.90     2210.45     63.37 o 
  -2   2   4     3140.31     3585.70     84.41 o 
  -1   2   4       24.65       41.20     17.61 o 
   0   2   4    40505.43    38484.26    363.45 o 
   1   2   4     1630.31     1594.18     50.37 o 
   2   2   4    22103.67    20858.35    430.35 o 
   3   2   4      908.59      950.49     61.51 o 
   4   2   4    27431.19    27727.30    380.43 o 
   5   2   4      415.46      461.81     84.92 o 
   6   2   4     9443.44     9143.29    326.65 o 
   7   2   4      245.47      162.58     57.27 o 
   8   2   4     3489.07     3436.28    115.17 o 
   9   2   4     1001.01      849.85    214.29 o 
  10   2   4     4735.41     5163.14    300.07 o 
  11   2   4     2195.57     2299.30    654.44 o 
 -12   3   4      397.73      255.45     76.31 o 
 -11   3   4     1567.10     1170.00    217.21 o 
 -10   3   4     5695.82     5716.29    206.87 o 
  -9   3   4      799.77      756.44    115.81 o 
  -8   3   4     2496.08     2413.50    135.76 o 
  -7   3   4     2661.44     2679.17     98.97 o 
  -6   3   4    17086.97    17096.59    286.22 o 
  -5   3   4     9105.84     9288.74    291.86 o 
  -4   3   4    31933.00    31524.15    599.13 o 
  -3   3   4      449.08      468.79     68.15 o 
  -2   3   4     2061.56     1956.05     36.41 o 
  -1   3   4     2391.16     2334.95     63.68 o 
   0   3   4    22185.55    20750.32    299.87 o 
   1   3   4        5.46       25.49     19.10 o 
   2   3   4     3919.27     3989.92    105.31 o 
   3   3   4     4473.61     4526.12    140.50 o 
   4   3   4    35303.33    36004.75    812.85 o 
   5   3   4     7925.49     7822.27    245.42 o 
   6   3   4     9626.97     9782.13    239.42 o 
   7   3   4     6452.31     6767.68    187.65 o 
   8   3   4     6963.06     7125.10    171.72 o 
   9   3   4       93.20       65.48     72.31 o 
  10   3   4     1875.65     1690.66    332.45 o 
  11   3   4       41.77      142.82    108.01 o 
 -12   4   4     1092.90      791.60    203.71 o 
 -11   4   4      279.81      245.96     76.81 o 
 -10   4   4        7.89       43.01     82.85 o 
  -9   4   4      912.88      995.12    180.55 o 
  -8   4   4    12498.87    12161.57    243.15 o 
  -7   4   4     8237.51     8457.62    301.55 o 
  -6   4   4    29525.31    30728.58    490.90 o 
  -5   4   4     5062.80     5078.46    140.06 o 
  -4   4   4     3717.20     3735.15    124.36 o 
  -3   4   4      159.38      174.63     36.54 o 
  -2   4   4     3680.77     3866.85     92.34 o 
  -1   4   4    25308.95    25680.66    260.15 o 
   0   4   4    64094.50    65301.84    844.17 o 
   1   4   4     3062.14     3137.11     75.12 o 
   2   4   4   102958.70   103789.43    895.11 o 
   3   4   4        6.19       28.04     57.00 o 
   4   4   4    15900.08    16399.30    252.99 o 
   5   4   4     1007.92      804.70     89.19 o 
   6   4   4       21.22       -4.04     34.08 o 
   7   4   4      320.31      322.61     63.00 o 
   8   4   4      684.48      760.64    128.22 o 
   9   4   4     1548.43     1659.17    248.84 o 
  10   4   4      743.78      649.54    183.04 o 
  11   4   4      319.85      396.05    138.40 o 
 -12   5   4       50.30       81.97     80.52 o 
 -11   5   4      989.29      892.58    215.78 o 
 -10   5   4      707.78      522.43    132.65 o 
  -9   5   4     6611.25     6399.31    167.73 o 
  -8   5   4      405.72      271.54     75.10 o 
  -7   5   4     1214.91     1486.97    181.89 o 
  -6   5   4     1027.36     1319.51     82.41 o 
  -5   5   4       60.07       74.73     27.58 o 
  -4   5   4       72.25       77.60     31.88 o 
  -3   5   4    37227.20    39596.78    452.80 o 
  -2   5   4     2467.43     2672.77     42.07 o 
  -1   5   4      911.37      935.00     76.37 o 
   0   5   4      144.20      138.07     30.43 o 
   1   5   4    15487.21    14593.33    381.92 o 
   2   5   4    17841.63    17837.29    318.75 o 
   3   5   4    20349.81    20629.60    409.57 o 
   4   5   4    16176.50    15926.72    553.55 o 
   5   5   4    11152.31    11695.11    299.55 o 
   6   5   4     4756.53     5013.94    222.54 o 
   7   5   4      217.30      132.61     88.98 o 
   8   5   4     2646.19     2373.24    432.81 o 
   9   5   4     2419.60     2353.25    456.40 o 
  10   5   4      419.71      188.41    126.52 o 
  11   5   4     2644.48     2854.40    292.51 o 
 -12   6   4     2988.08     2171.16    616.09 o 
 -11   6   4        5.28       87.04    140.55 o 
 -10   6   4       51.35       94.88     82.00 o 
  -9   6   4     2371.49     2470.53    368.23 o 
  -8   6   4    12243.78    12727.24    408.43 o 
  -7   6   4     9508.35     9737.83    225.68 o 
  -6   6   4     6113.60     6291.92    153.23 o 
  -5   6   4      711.70      801.88    107.39 o 
  -4   6   4      370.38      396.93     64.54 o 
  -3   6   4      828.88      955.95     53.69 o 
  -2   6   4      120.15      144.01     34.92 o 
  -1   6   4      283.97      340.27     81.50 o 
   0   6   4     6736.46     6729.40    148.41 o 
   1   6   4     2847.89     2757.23     69.37 o 
   2   6   4    31135.04    31412.69    405.34 o 
   3   6   4      428.64      609.70     79.06 o 
   4   6   4    37125.77    38663.95    796.15 o 
   5   6   4       18.11       -3.12    108.06 o 
   6   6   4    23100.81    23680.23    462.38 o 
   7   6   4      424.63      432.80     92.71 o 
   8   6   4     6027.17     6355.81    297.81 o 
   9   6   4     1429.57     1443.79    226.51 o 
  10   6   4     5858.32     5422.06    278.44 o 
  11   6   4      235.03      317.30    119.28 o 
 -11   7   4      207.95      201.84     87.00 o 
 -10   7   4     5498.10     5797.01    256.49 o 
  -9   7   4      897.14     1121.56    215.58 o 
  -8   7   4       14.43       11.75     98.46 o 
  -7   7   4     1550.66     1745.33    166.00 o 
  -6   7   4    13285.96    13231.20    317.45 o 
  -5   7   4     1948.40     2042.86     48.79 o 
  -4   7   4     1138.23     1199.43     92.77 o 
  -3   7   4       16.72       27.91     24.72 o 
  -2   7   4     6067.71     5476.33    167.27 o 
  -1   7   4     1579.84     1490.01    106.43 o 
   0   7   4       68.85      194.19     31.41 o 
   1   7   4     4309.09     4195.01    112.86 o 
   2   7   4    46584.36    49790.49    625.02 o 
   3   7   4     1264.60     1253.90     99.53 o 
   4   7   4    35670.03    36648.73    749.72 o 
   5   7   4     6148.64     6253.51    237.53 o 
   6   7   4    16957.77    18284.25    471.37 o 
   7   7   4      481.32      399.87    109.37 o 
   8   7   4     7683.45     8285.04    331.99 o 
   9   7   4       22.12      217.04     97.92 o 
  10   7   4     1220.66     1054.10    170.77 o 
  11   7   4       35.22      229.00     86.00 o 
 -11   8   4      211.69      186.59    129.36 o 
 -10   8   4     2019.15     1723.50    377.09 o 
  -9   8   4     1715.25     1410.14    232.00 o 
  -8   8   4     1415.74     1261.17    217.58 o 
  -7   8   4     5423.96     5650.71    108.19 o 
  -6   8   4     2276.61     2330.55     58.22 o 
  -5   8   4       70.00       59.18     30.29 o 
  -4   8   4    10456.07    10797.83    239.47 o 
  -3   8   4     1365.95     1477.32     62.42 o 
  -2   8   4    92534.00    95431.95   1687.87 o 
  -1   8   4    19563.98    19781.86    302.53 o 
   0   8   4     2124.34     2371.34     95.94 o 
   1   8   4    20056.63    21243.35    468.49 o 
   2   8   4     3412.44     3569.75     82.63 o 
   3   8   4      130.51       76.69     84.13 o 
   4   8   4    28298.11    29189.77    514.52 o 
   5   8   4      911.41      796.82    115.27 o 
   6   8   4        5.39       50.76     73.57 o 
   7   8   4     1261.76      710.52    245.45 o 
   8   8   4       83.55       89.48     88.01 o 
   9   8   4      284.53      263.43    131.18 o 
  10   8   4      381.28      554.71    138.00 o 
  11   8   4        7.12     -154.24    154.24 o 
 -11   9   4      114.16      274.60    148.06 o 
 -10   9   4     1106.17     1007.35    297.44 o 
  -9   9   4     7317.29     7784.46    343.95 o 
  -8   9   4     8158.13     8806.68    357.91 o 
  -7   9   4     1815.83     2073.58    117.87 o 
  -6   9   4      143.64      114.25     45.47 o 
  -5   9   4     1221.70     1205.22     75.79 o 
  -4   9   4    41133.52    43873.69    845.92 o 
  -3   9   4     4115.35     4268.86     91.19 o 
  -2   9   4     4839.81     4348.27    125.31 o 
  -1   9   4     3986.18     3613.33    303.38 o 
   0   9   4    50661.32    53012.79    522.47 o 
   1   9   4     3665.31     3606.74    122.04 o 
   2   9   4    10861.37    10483.41    199.03 o 
   3   9   4    12386.90    12405.66    235.31 o 
   4   9   4     8706.25     8680.17    222.50 o 
   5   9   4     2128.49     1979.83    244.50 o 
   6   9   4     4066.03     3743.82    158.94 o 
   7   9   4     1155.21     1170.19    230.50 o 
   8   9   4      403.48      263.64     67.23 o 
   9   9   4     2761.32     2665.93    512.85 o 
  10   9   4     1507.54     1206.91    253.80 o 
 -11  10   4      399.15      520.15    246.31 o 
 -10  10   4      170.84      357.30    136.83 o 
  -9  10   4      483.75      549.40    174.26 o 
  -8  10   4     6217.62     5955.52    399.50 o 
  -7  10   4     6720.43     7082.44    287.78 o 
  -6  10   4    13854.60    13949.91    206.39 o 
  -5  10   4      354.57      400.83     54.95 o 
  -4  10   4      101.36       90.18     34.60 o 
  -2  10   4     4788.39     4612.41    192.27 o 
  -1  10   4     2988.79     2876.45     93.26 o 
   0  10   4    26656.81    28196.46    447.05 o 
   1  10   4     1971.73     1872.15     69.45 o 
   2  10   4    31338.89    32250.49    462.37 o 
   3  10   4        3.21       -0.35     57.55 o 
   4  10   4       78.74       26.85     73.13 o 
   5  10   4      649.14      628.33     88.92 o 
   6  10   4     4179.40     4213.38    110.13 o 
   7  10   4       40.41       50.74     67.66 o 
   8  10   4      337.16      528.92    110.05 o 
   9  10   4       57.49      203.05     65.87 o 
  10  10   4       99.78      252.53     91.64 o 
 -10  11   4      321.17      299.28    188.19 o 
  -9  11   4     1394.84     1329.70    341.48 o 
  -8  11   4     4909.37     5410.20    261.94 o 
  -7  11   4      320.67      211.20    139.56 o 
  -6  11   4      292.58      214.71     51.88 o 
  -5  11   4      251.42      165.02     36.34 o 
  -4  11   4     1197.63     1280.54    140.94 o 
  -3  11   4      971.78      992.07     37.50 o 
  -2  11   4     2183.48     1949.37    125.29 o 
  -1  11   4      378.96      419.99     52.71 o 
   0  11   4      745.06      614.61     62.62 o 
   1  11   4      745.49      756.97     69.60 o 
   2  11   4       79.23       72.00     30.97 o 
   3  11   4     2001.67     2005.42    122.59 o 
   4  11   4      230.81      107.33     49.52 o 
   5  11   4        4.25       47.44     45.40 o 
   6  11   4      124.89      184.82     62.97 o 
   7  11   4        8.67      107.91     47.99 o 
   8  11   4      578.86      488.06     91.98 o 
   9  11   4      346.62      449.70    130.90 o 
  10  11   4       10.52      306.86    126.84 o 
 -10  12   4      481.72      385.27    308.15 o 
  -9  12   4     1419.50     1262.47    320.88 o 
  -8  12   4     4150.04     4644.14    199.09 o 
  -7  12   4      238.97      357.45    213.76 o 
  -6  12   4     7459.19     7922.88    356.80 o 
  -5  12   4     6858.72     7773.15    336.37 o 
  -4  12   4    12143.41    13188.02    241.89 o 
  -3  12   4      524.06      428.31     86.75 o 
  -2  12   4    38813.25    39937.63    964.15 o 
  -1  12   4       32.95       63.41     26.06 o 
   0  12   4      292.67      331.05     58.95 o 
   1  12   4    12802.92    13385.50    376.65 o 
   2  12   4     2689.90     2598.77     96.53 o 
   3  12   4       54.55       58.73     28.80 o 
   4  12   4     1408.47     1425.48    180.27 o 
   5  12   4        0.64      -23.29     83.05 o 
   6  12   4     1382.82     1421.05    253.70 o 
   7  12   4       81.71       62.92     67.42 o 
   8  12   4     2446.07     1972.38    347.66 o 
   9  12   4       17.68     -132.48    132.48 o 
  10  12   4      210.58      108.97     95.87 o 
 -10  13   4     1158.76      567.08    150.36 o 
  -9  13   4       11.31     -176.93    188.60 o 
  -8  13   4     2430.34     1992.85    544.01 o 
  -7  13   4     6280.54     6260.45    536.66 o 
  -6  13   4     3020.93     2925.12    649.03 o 
  -5  13   4      120.91        7.54     65.26 o 
  -4  13   4     7803.74     7739.24    456.22 o 
  -3  13   4     4252.61     4296.54    136.04 o 
  -2  13   4    12084.28    12169.22    230.32 o 
  -1  13   4     3251.68     2964.92    164.33 o 
   0  13   4    16181.13    15717.16    339.72 o 
   1  13   4      716.28      613.35     88.55 o 
   2  13   4    25402.08    26129.36    711.00 o 
   3  13   4     2702.11     2395.81    249.82 o 
   4  13   4     8801.74     8867.10    259.60 o 
   5  13   4     1310.98     1486.91    186.06 o 
   6  13   4       84.38      137.01     60.73 o 
   7  13   4     5642.22     6048.06    282.87 o 
   8  13   4      583.51      283.92     90.21 o 
   9  13   4     1002.93      832.04    235.78 o 
  -9  14   4     1966.56     1714.95    544.61 o 
  -8  14   4      103.52      294.37    182.38 o 
  -7  14   4      311.28      190.45    125.72 o 
  -6  14   4     3757.25     4083.52    256.57 o 
  -5  14   4     1331.83     1571.94    337.62 o 
  -4  14   4      105.84       72.01     68.44 o 
  -3  14   4     3713.82     3774.30    262.57 o 
  -2  14   4     1583.87     1613.38    264.80 o 
  -1  14   4     8749.53     9012.85    256.21 o 
   0  14   4     7730.95     7980.58    280.49 o 
   1  14   4      594.19      584.29     81.18 o 
   2  14   4     1797.64     1743.02    132.47 o 
   3  14   4     4373.28     4392.95    129.87 o 
   4  14   4     1134.15      917.80    179.28 o 
   5  14   4       48.32      104.75     51.36 o 
   6  14   4     8187.45     8920.00    425.84 o 
   7  14   4      505.24      459.95     93.72 o 
   8  14   4      256.69      262.98    115.49 o 
   9  14   4     1020.00      871.68    329.04 o 
  -9  15   4      268.50      269.99    126.62 o 
  -8  15   4      912.90      939.26    223.43 o 
  -7  15   4     1372.94     1478.83    498.64 o 
  -6  15   4     1057.02      642.39    265.82 o 
  -5  15   4       11.60     -146.21    146.21 o 
  -4  15   4      455.35      156.98    326.96 o 
  -3  15   4       74.62       13.49    182.94 o 
  -2  15   4      307.64      300.58     73.65 o 
  -1  15   4      743.45      807.57    111.85 o 
   0  15   4     5127.52     5495.99    153.25 o 
   1  15   4      304.28      321.44     68.76 o 
   2  15   4    19892.49    20611.54    480.62 o 
   3  15   4      194.64      226.55     66.61 o 
   4  15   4    11856.13    12449.89    516.07 o 
   5  15   4     6132.78     6075.70    242.61 o 
   6  15   4     6739.20     7122.93    357.09 o 
   7  15   4       41.69       54.53     55.15 o 
   8  15   4     1829.59     1501.29    410.04 o 
  -8  16   4     5634.75     6228.16    238.57 o 
  -7  16   4       39.42     -175.08    175.08 o 
  -6  16   4        6.71      178.57     92.94 o 
  -5  16   4     1522.33     1275.10    276.35 o 
  -4  16   4     4672.37     4750.92    216.40 o 
  -3  16   4     1983.94     1956.18    471.96 o 
  -2  16   4     4319.41     4500.18    152.26 o 
  -1  16   4     1624.97     1277.04    212.90 o 
   0  16   4     3192.31     3031.82    139.76 o 
   1  16   4      651.70      322.85    154.47 o 
   2  16   4      862.05     1109.73    213.94 o 
   3  16   4     7060.35     6377.01    293.55 o 
   4  16   4     1550.21     1382.35    223.41 o 
   5  16   4     1552.96     1601.28    246.15 o 
   6  16   4     7183.99     8186.57    232.06 o 
   7  16   4     1511.17     1335.42    442.89 o 
   8  16   4       80.91      165.93    114.92 o 
  -8  17   4       29.46      270.92    104.50 o 
  -7  17   4     1166.71      986.27    385.73 o 
  -6  17   4      796.43      703.39    242.60 o 
  -5  17   4     4030.89     4340.66    543.15 o 
  -4  17   4     3886.96     4023.37    207.94 o 
  -3  17   4     1033.18     1143.76    223.77 o 
  -2  17   4        1.59       -3.34    100.44 o 
  -1  17   4      876.68      744.84    146.09 o 
   0  17   4     4072.95     4230.27    191.44 o 
   1  17   4      636.76      652.97    108.19 o 
   2  17   4       36.17      -11.46    116.24 o 
   3  17   4     1010.26      954.05    223.70 o 
   4  17   4     2423.79     2449.98    283.43 o 
   5  17   4     2991.27     3477.66    235.97 o 
   6  17   4     1372.10     1203.90    272.88 o 
   7  17   4     3270.03     2752.57    789.93 o 
  -7  18   4     4163.45     4979.93    650.35 o 
  -6  18   4      293.74      290.39    165.10 o 
  -5  18   4       26.25      119.87    186.35 o 
  -4  18   4      737.50      570.67    211.82 o 
  -3  18   4      182.92     -193.00    255.27 o 
  -2  18   4     8812.59     9482.27    346.82 o 
  -1  18   4     3151.85     2476.24    424.61 o 
   0  18   4     1867.87     1646.39    303.34 o 
   1  18   4     5904.92     5175.07    480.47 o 
   2  18   4     2949.16     2586.08    688.59 o 
   3  18   4     3469.12     3091.70    376.35 o 
   4  18   4       85.03      -96.50    310.09 o 
   5  18   4      124.85      342.09    122.60 o 
   6  18   4     3475.39     2714.92    870.27 o 
  -6  19   4      135.67      219.60    111.86 o 
  -5  19   4     1118.46      835.72    283.93 o 
  -4  19   4      925.21      490.43    261.11 o 
  -3  19   4        5.15      104.31    141.26 o 
  -2  19   4     1586.03     1087.08    304.51 o 
  -1  19   4     1038.17      796.44    169.58 o 
   0  19   4     5870.53     5676.34    230.69 o 
   1  19   4      244.27        0.39    214.73 o 
   2  19   4        0.45       25.45    105.26 o 
   3  19   4       65.07      126.25    175.97 o 
   4  19   4     4385.50     4824.47    681.16 o 
   5  19   4     2841.43     1155.38    938.06 o 
   6  19   4      648.28      620.83    430.43 o 
  -5  20   4       14.05      102.54     58.36 o 
  -4  20   4       51.96       98.20    103.43 o 
  -3  20   4      373.15      383.07    125.20 o 
  -2  20   4     1636.63     1175.17    398.97 o 
  -1  20   4      118.65       10.06    146.94 o 
   0  20   4     1096.58      986.66    256.50 o 
   1  20   4     3333.16     3463.27    231.71 o 
   2  20   4       32.24      114.76     73.48 o 
   3  20   4     1995.11     1197.41    361.02 o 
   4  20   4      314.58      157.45     82.07 o 
   5  20   4      638.95      343.50    494.33 o 
  -4  21   4     2437.64     1852.77    743.77 o 
  -3  21   4     1254.54     1131.06    427.51 o 
  -2  21   4      334.88      199.81    330.20 o 
  -1  21   4     4022.47     3200.82   1085.32 o 
   0  21   4     2556.40     1726.23    602.50 o 
   1  21   4       34.67      -32.67    168.83 o 
   2  21   4     1204.88      942.66    199.68 o 
   3  21   4     1387.79     1355.75    395.02 o 
  -2  22   4     9160.60     8487.62    490.11 o 
   0  22   4     1249.15      819.02    424.59 o 
   1  22   4     4914.57     5115.73    265.11 o 
 -11   0   5       40.49      -21.96     90.39 o 
  -9   0   5      569.64      484.32    114.38 o 
  -7   0   5      301.39      394.96     85.06 o 
  -5   0   5      248.88      339.67     83.11 o 
  -3   0   5    39186.68    37601.20    453.30 o 
  -1   0   5      380.78      537.11     99.82 o 
   1   0   5    38750.76    36403.98    582.23 o 
   3   0   5     4974.35     4742.34    305.06 o 
   5   0   5     3607.96     3912.31    195.31 o 
   7   0   5     3950.65     4378.38    157.20 o 
   9   0   5     5878.10     5875.04    232.24 o 
  11   0   5      923.80      443.08    411.62 o 
 -12   1   5      454.20      587.12    146.16 o 
 -11   1   5       54.23       -3.39     77.67 o 
 -10   1   5     2107.35     1868.94    296.76 o 
  -9   1   5      134.01      103.71     73.50 o 
  -8   1   5    11205.50    11230.96    252.30 o 
  -7   1   5     5391.79     5327.69    147.01 o 
  -6   1   5       35.59       29.71     49.11 o 
  -5   1   5     2224.79     2301.69    124.16 o 
  -4   1   5      426.63      556.74     97.27 o 
  -3   1   5      195.83      173.49     41.22 o 
  -2   1   5    99220.27    96274.28    838.39 o 
  -1   1   5    19434.04    18735.32    357.41 o 
   0   1   5    82804.41    76196.49   1498.56 o 
   1   1   5     4044.23     3782.89    212.46 o 
   2   1   5     6516.24     6239.84    175.98 o 
   3   1   5     4671.34     4447.58    119.17 o 
   4   1   5       74.68       41.60     31.71 o 
   5   1   5       89.84      146.59     63.42 o 
   6   1   5     3762.49     3746.34    131.96 o 
   7   1   5     1279.92     1314.52    194.96 o 
   8   1   5     3001.43     2977.34    205.53 o 
   9   1   5      993.49      997.24    203.06 o 
  10   1   5     4783.41     4899.15    411.62 o 
  11   1   5     1268.66     1365.77    417.24 o 
 -12   2   5      412.62      340.64    114.49 o 
 -11   2   5       96.60      134.82     55.98 o 
 -10   2   5     2594.62     2802.67    163.55 o 
  -9   2   5     3453.81     3842.90    125.82 o 
  -8   2   5     9271.12     9613.10    238.84 o 
  -7   2   5       81.26       70.72     43.51 o 
  -6   2   5    11659.93    10790.13    248.46 o 
  -5   2   5     3715.81     3689.24     77.05 o 
  -4   2   5    11689.89    12329.79    246.86 o 
  -3   2   5     2209.19     2053.16     45.05 o 
  -2   2   5      811.89      829.20     43.69 o 
  -1   2   5       21.07       40.25     26.31 o 
   0   2   5    23933.79    22815.04    359.54 o 
   1   2   5      353.37      364.62     92.73 o 
   2   2   5      196.27      225.79     49.09 o 
   3   2   5       45.62       78.12     25.88 o 
   4   2   5     1501.85     1443.23    124.52 o 
   5   2   5      650.76      634.73     84.62 o 
   6   2   5     2074.87     2162.62    222.99 o 
   7   2   5      936.01      994.75    111.03 o 
   8   2   5    20045.87    21478.03    697.60 o 
   9   2   5      121.50      264.44     92.24 o 
  10   2   5      806.63      657.80    146.98 o 
  11   2   5       86.22      -40.13    191.72 o 
 -12   3   5      416.57      477.26    160.69 o 
 -11   3   5     6434.08     6802.01    432.29 o 
 -10   3   5       33.49      144.86     82.82 o 
  -9   3   5     2255.87     2263.49    227.31 o 
  -8   3   5      912.48      772.03    118.07 o 
  -7   3   5     1916.95     2025.15     98.67 o 
  -6   3   5    10214.80    10955.27    266.12 o 
  -5   3   5      336.93      330.49     64.08 o 
  -4   3   5      126.99       53.50     42.04 o 
  -3   3   5    12643.41    12594.47    175.00 o 
  -2   3   5    36569.48    35696.23    437.19 o 
  -1   3   5    11778.32    11761.94    171.64 o 
   0   3   5     6631.28     6406.79    155.06 o 
   1   3   5      280.04      319.30     46.34 o 
   2   3   5     3676.83     3838.86    105.31 o 
   3   3   5     5508.10     5088.04    138.74 o 
   4   3   5    70743.20    71432.13    857.16 o 
   5   3   5      387.04      350.92     62.17 o 
   6   3   5     1060.34     1040.50    116.39 o 
   7   3   5     3050.54     2974.90    157.40 o 
   8   3   5      100.79      163.53     77.15 o 
   9   3   5      361.33      554.44    139.64 o 
  10   3   5     1826.42     1432.68    265.90 o 
  11   3   5      387.80      239.56    135.58 o 
 -12   4   5     1404.84      816.63    204.98 o 
 -11   4   5        4.17      100.11    104.30 o 
 -10   4   5       67.98       78.47     66.35 o 
  -9   4   5        2.62      -44.67     66.33 o 
  -8   4   5      871.07     1005.95    159.16 o 
  -7   4   5     1578.29     1564.55     91.96 o 
  -6   4   5     5211.86     5100.02    128.45 o 
  -5   4   5     4649.15     4848.87    120.21 o 
  -4   4   5    12175.66    11360.52    199.17 o 
  -3   4   5     3082.57     2915.83     93.22 o 
  -2   4   5    28163.76    27645.18    352.62 o 
  -1   4   5      658.71      691.68     50.69 o 
   0   4   5     8467.22     7774.69    202.05 o 
   1   4   5    16835.15    15680.35    232.81 o 
   2   4   5   101119.35   101413.53    754.80 o 
   3   4   5     9947.74     9401.30    157.14 o 
   4   4   5     1456.44     1277.72    113.91 o 
   5   4   5     1153.76     1010.04    109.91 o 
   6   4   5    21810.99    23152.18    413.10 o 
   7   4   5     2882.13     3060.14    304.03 o 
   8   4   5     1590.42     1609.00    261.93 o 
   9   4   5     7466.81     8196.50    434.14 o 
  10   4   5     2098.43     2381.71    501.74 o 
  11   4   5     1121.75     1279.81    344.73 o 
 -12   5   5       88.37      256.14    109.04 o 
 -11   5   5      537.87      201.73    192.59 o 
 -10   5   5     1626.34     1387.68    296.05 o 
  -9   5   5       47.08       47.14     39.53 o 
  -8   5   5      354.45      422.77    101.59 o 
  -7   5   5     7525.48     7978.45    214.62 o 
  -6   5   5     3328.71     2935.58     92.98 o 
  -5   5   5      272.14      259.87     64.37 o 
  -4   5   5      459.27      524.91     40.32 o 
  -3   5   5    13914.00    14220.87    290.46 o 
  -2   5   5     4278.69     4627.52    103.47 o 
  -1   5   5     1507.75     1532.17    163.79 o 
   0   5   5   218254.14   212787.97   3062.00 o 
   1   5   5       13.50       23.80     16.62 o 
   2   5   5    60983.76    60307.20    670.86 o 
   3   5   5     1285.86     1241.26     89.49 o 
   4   5   5    28679.96    30004.33    763.32 o 
   5   5   5     4616.39     4317.37    145.54 o 
   6   5   5     1842.02     1811.22    233.48 o 
   7   5   5        8.41       23.63     85.88 o 
   8   5   5    11698.65    12565.86    500.39 o 
   9   5   5      837.46      745.59    171.69 o 
  10   5   5      731.41      604.06    138.02 o 
  11   5   5       90.65      267.23    112.47 o 
 -12   6   5      894.87      516.06    337.99 o 
 -11   6   5      845.39      708.82    176.25 o 
 -10   6   5      530.18      397.56     79.09 o 
  -9   6   5     7945.25     8420.26    245.66 o 
  -8   6   5      471.74      364.95    149.93 o 
  -7   6   5      956.47      906.86    128.47 o 
  -6   6   5     1513.75     1639.00    148.55 o 
  -5   6   5    17918.72    17751.38    367.85 o 
  -4   6   5     4460.10     3776.59    106.32 o 
  -3   6   5      297.42      282.06    102.99 o 
  -2   6   5       74.57       54.56     32.77 o 
  -1   6   5    16292.78    16676.67    321.65 o 
   0   6   5     2667.51     2586.41     67.36 o 
   1   6   5     2581.31     2421.45    128.31 o 
   2   6   5     6729.97     5951.48    162.85 o 
   3   6   5       95.21      159.86     60.02 o 
   4   6   5     2325.66     2534.23    143.51 o 
   5   6   5      533.50      440.81    119.63 o 
   6   6   5     8377.22     8319.51    246.72 o 
   7   6   5     3223.54     2863.09    224.63 o 
   8   6   5      260.24      258.78    139.10 o 
   9   6   5     1435.76     1409.29    222.28 o 
  10   6   5      236.45      226.52    103.70 o 
  11   6   5      367.09      372.31    134.52 o 
 -11   7   5     4682.75     4959.43    419.89 o 
 -10   7   5     1340.63     1563.90    295.26 o 
  -9   7   5     3998.89     3458.49    489.81 o 
  -8   7   5    10972.06    11746.63    331.27 o 
  -7   7   5     4037.94     3951.24     99.11 o 
  -6   7   5        6.32       25.37     18.74 o 
  -5   7   5     2923.83     2954.05     80.39 o 
  -4   7   5    14670.84    14703.71    404.51 o 
  -3   7   5     7769.74     7400.92    290.17 o 
  -2   7   5     2588.81     2621.32    306.24 o 
  -1   7   5     1009.30     1206.69    108.50 o 
   0   7   5     5646.28     5735.92    149.25 o 
   1   7   5      489.38      542.48     50.58 o 
   2   7   5      412.05      529.61     44.71 o 
   3   7   5     1528.45     1518.06    171.25 o 
   4   7   5    11535.34    12122.82    309.95 o 
   5   7   5      878.68      944.06    214.45 o 
   6   7   5     4025.12     4173.61    190.13 o 
   7   7   5       18.11      -99.28    111.08 o 
   8   7   5     1845.56     1716.00    352.11 o 
   9   7   5        9.17      -44.68    197.54 o 
  10   7   5     2668.49     2442.19    492.64 o 
  11   7   5      392.43      351.16    117.27 o 
 -11   8   5     1015.87      831.69    241.06 o 
 -10   8   5      449.97      277.90     82.92 o 
  -9   8   5       83.52       42.20     73.25 o 
  -8   8   5     2118.04     1822.35    109.87 o 
  -7   8   5     1034.94     1107.94    166.51 o 
  -6   8   5     7204.16     7464.04    162.52 o 
  -5   8   5     5136.08     5260.27    125.16 o 
  -4   8   5       40.04       26.84     24.63 o 
  -3   8   5      638.02      566.93    105.55 o 
  -2   8   5    22293.38    22603.41    446.24 o 
  -1   8   5     2027.24     1937.49     95.99 o 
   0   8   5       90.80       89.62     25.53 o 
   1   8   5       72.39       55.44     16.35 o 
   2   8   5    45317.22    45547.61    970.74 o 
   3   8   5    11286.58    11095.55    332.93 o 
   4   8   5    10893.66    11276.59    277.70 o 
   5   8   5     2777.37     2905.11    211.62 o 
   6   8   5     8036.21     7912.63    236.06 o 
   7   8   5     3179.08     3239.72    511.12 o 
   8   8   5      372.59      549.82    169.61 o 
   9   8   5      288.11      246.68    112.23 o 
  10   8   5     2462.18     3132.83    308.87 o 
 -11   9   5       58.09      -47.18    244.89 o 
 -10   9   5       86.84      -57.80    338.31 o 
  -9   9   5      269.44      293.26    301.98 o 
  -8   9   5      115.84       65.45     90.84 o 
  -7   9   5       62.21      102.25     43.40 o 
  -6   9   5     6662.74     6700.58    183.76 o 
  -5   9   5     4241.67     4200.70    221.53 o 
  -4   9   5     2967.22     3166.43     72.57 o 
  -3   9   5    10548.04    11205.45    334.94 o 
  -2   9   5    10917.06    11480.47    274.40 o 
  -1   9   5    20461.67    20264.92    185.01 o 
   0   9   5    50410.17    50232.27   1515.53 o 
   1   9   5      567.31      707.96     68.01 o 
   2   9   5    16110.85    15956.54    239.96 o 
   3   9   5       18.50      163.82     61.42 o 
   4   9   5     1503.07     1444.15    213.72 o 
   5   9   5      437.01      498.73    124.54 o 
   6   9   5     9928.90     9498.96    540.99 o 
   7   9   5      293.08      253.02    116.83 o 
   8   9   5     2588.43     2196.90    398.77 o 
   9   9   5      512.51      577.60    156.58 o 
  10   9   5       10.07      174.75    125.59 o 
 -11  10   5      118.82       85.40    311.88 o 
 -10  10   5     4301.31     4733.18    490.44 o 
  -9  10   5       90.02      190.01    109.63 o 
  -8  10   5     2117.82     1873.44    401.95 o 
  -7  10   5     2026.13     1871.19    143.71 o 
  -6  10   5     4116.46     4197.65    103.94 o 
  -5  10   5      285.55      236.04     54.16 o 
  -4  10   5    22046.91    23281.85    662.93 o 
  -3  10   5     4605.48     4310.94    237.73 o 
  -2  10   5     3646.63     3630.16    137.42 o 
  -1  10   5     4950.64     4851.97    190.03 o 
   0  10   5     1851.03     2023.97    111.93 o 
   1  10   5     5009.54     4631.65    149.69 o 
   2  10   5       87.95      104.03     34.13 o 
   3  10   5      283.66      253.46     76.59 o 
   4  10   5     5490.20     5384.90    277.78 o 
   5  10   5     3075.00     3131.39    292.33 o 
   6  10   5      441.01      260.98     75.41 o 
   7  10   5      148.70       81.08     85.41 o 
   8  10   5     8050.62     8378.80    541.78 o 
   9  10   5     1110.50      913.46    194.04 o 
  10  10   5     1194.34      904.68    249.80 o 
 -10  11   5     1968.16     1619.83    614.39 o 
  -9  11   5     1431.79     1209.94    387.95 o 
  -8  11   5     6065.57     6684.86    282.77 o 
  -7  11   5     1406.02     1063.99    322.96 o 
  -6  11   5     4149.64     4309.82    105.65 o 
  -5  11   5      712.21      639.32    158.44 o 
  -4  11   5     3140.68     2947.61    192.31 o 
  -3  11   5      725.72      716.16    158.55 o 
  -2  11   5    11710.64    11410.12    313.88 o 
  -1  11   5      164.58      121.55     31.78 o 
   0  11   5      788.71      808.95     74.27 o 
   1  11   5      486.75      449.60     70.06 o 
   2  11   5      111.03      137.83     38.01 o 
   3  11   5      216.48      228.38     88.16 o 
   4  11   5     1509.50     1511.90    187.32 o 
   5  11   5      146.22      165.45     39.44 o 
   6  11   5    14030.84    14866.01    411.12 o 
   7  11   5     2574.08     2529.20    248.69 o 
   8  11   5     2036.35     1404.57    269.66 o 
   9  11   5      797.62      897.52    145.10 o 
  10  11   5     7373.35     8055.84    378.20 o 
 -10  12   5      613.47      773.77    274.71 o 
  -9  12   5     1166.15     1208.26    341.55 o 
  -8  12   5      860.05      871.83    269.14 o 
  -7  12   5      598.00      653.16    144.85 o 
  -6  12   5     2164.36     1868.83    101.91 o 
  -5  12   5      490.08      405.64    131.11 o 
  -4  12   5     6226.70     6114.43    233.54 o 
  -3  12   5       92.70       20.20     93.17 o 
  -2  12   5     2208.51     2216.59    414.45 o 
  -1  12   5      152.89      110.40     31.74 o 
   0  12   5    18437.17    18245.08    284.48 o 
   1  12   5     5401.27     5650.65    119.92 o 
   2  12   5       61.59      116.48     59.49 o 
   3  12   5       51.13      -20.88     98.24 o 
   4  12   5     1523.70     1676.58    198.62 o 
   5  12   5     9148.95     9844.38    406.27 o 
   6  12   5     4978.83     5449.62    346.69 o 
   7  12   5      510.33      510.60     91.56 o 
   8  12   5      641.43      496.66     96.64 o 
   9  12   5     1793.12     1191.82    308.95 o 
 -10  13   5      177.72      152.15    119.25 o 
  -9  13   5        0.44       42.29    105.75 o 
  -8  13   5        2.90     -190.73    190.73 o 
  -7  13   5      856.36      959.31    196.86 o 
  -6  13   5     2194.34     2347.97    468.19 o 
  -5  13   5       62.49       68.99     67.39 o 
  -4  13   5    13993.82    15693.88   1063.43 o 
  -3  13   5       13.79       -9.27     74.67 o 
  -2  13   5    30660.79    30772.52    590.05 o 
  -1  13   5    16335.08    16613.43    435.51 o 
   0  13   5      311.88      261.08     48.58 o 
   1  13   5     6089.61     5962.44    156.73 o 
   2  13   5       97.33       69.19     47.17 o 
   3  13   5       72.19       70.43     86.43 o 
   4  13   5    30570.24    33081.89    841.88 o 
   5  13   5      233.02      159.70     57.82 o 
   6  13   5      775.11      588.07    135.40 o 
   7  13   5     2636.88     2254.20    186.66 o 
   8  13   5     1033.08      782.26    179.88 o 
   9  13   5      247.77      183.24     94.20 o 
  -9  14   5     3044.02     2502.68    610.83 o 
  -8  14   5      218.25       63.68    189.72 o 
  -7  14   5      142.68       59.79    153.26 o 
  -6  14   5        1.28      128.90     97.15 o 
  -5  14   5     6097.97     6018.26    279.41 o 
  -4  14   5      342.11      173.80    222.03 o 
  -3  14   5     1273.68     1216.36    192.25 o 
  -2  14   5     5951.47     6195.30    338.68 o 
  -1  14   5     1434.67     1399.66    226.57 o 
   0  14   5      344.60      245.88     58.64 o 
   1  14   5     5162.08     5486.97    223.75 o 
   2  14   5    18056.35    19706.92    320.05 o 
   3  14   5     5641.02     5524.27    186.38 o 
   4  14   5     5398.99     5772.46    322.67 o 
   5  14   5     1148.97     1066.86    152.83 o 
   6  14   5     3062.10     2592.61    461.69 o 
   7  14   5      728.17      452.93    167.98 o 
   8  14   5     1044.73      814.70    255.03 o 
   9  14   5      155.52      118.37    253.17 o 
  -9  15   5       36.45      182.80    146.60 o 
  -8  15   5     1028.90      947.83    455.57 o 
  -7  15   5     6457.48     5759.20    460.27 o 
  -6  15   5      123.30      -80.31     89.83 o 
  -5  15   5       17.12       66.26     99.91 o 
  -4  15   5     2402.02     2047.82    552.38 o 
  -3  15   5     1520.67     1484.99    325.88 o 
  -2  15   5     2464.47     2387.81    405.99 o 
  -1  15   5       81.05       52.65    101.58 o 
   0  15   5     3649.32     3679.13    172.71 o 
   1  15   5      590.43      479.37     84.83 o 
   2  15   5      588.09      541.69    106.85 o 
   3  15   5      295.26      248.25     65.92 o 
   4  15   5       72.36       78.53     72.10 o 
   5  15   5     1000.50      833.61    148.63 o 
   6  15   5      364.14      271.47     89.05 o 
   7  15   5      548.36      559.28    166.78 o 
   8  15   5      131.23      365.52    381.78 o 
  -8  16   5       83.04       78.44    173.37 o 
  -7  16   5      376.68      305.50    133.63 o 
  -6  16   5     2607.95     2970.26    303.28 o 
  -5  16   5      123.65      231.94    167.21 o 
  -4  16   5       48.81       68.12    142.72 o 
  -3  16   5     1506.04     1375.60    333.33 o 
  -2  16   5    15892.09    17128.44    515.81 o 
  -1  16   5       44.87      -31.98     86.42 o 
   0  16   5     3596.76     3888.20    181.62 o 
   1  16   5     1663.40     1439.01    205.94 o 
   2  16   5     6315.31     6366.48    403.26 o 
   3  16   5     1522.47     1517.75    333.46 o 
   4  16   5      199.81      215.40     58.32 o 
   5  16   5     4328.30     4400.94    247.72 o 
   6  16   5     4834.15     5260.61    283.70 o 
   7  16   5      144.56       62.09    111.55 o 
   8  16   5      421.67      497.40    287.22 o 
  -8  17   5      818.52      783.88    216.62 o 
  -7  17   5      125.16      -41.49    241.65 o 
  -6  17   5       65.07      231.37    205.81 o 
  -5  17   5     2718.85     2978.50    668.82 o 
  -4  17   5    11006.15    13283.90    432.42 o 
  -3  17   5       16.56       53.60    181.32 o 
  -2  17   5     3919.55     4401.87    265.43 o 
  -1  17   5     3472.83     3362.91    187.13 o 
   0  17   5     4336.09     4634.38    224.34 o 
   1  17   5    14588.73    15508.17    508.23 o 
   2  17   5      776.19      597.68    150.47 o 
   3  17   5       54.84      101.48     68.35 o 
   4  17   5    28582.25    31125.21    904.98 o 
   5  17   5      608.00      341.86    233.80 o 
   6  17   5      935.81      663.58    223.17 o 
   7  17   5      721.08      504.53    305.42 o 
  -7  18   5     1892.55     1543.77    543.61 o 
  -6  18   5      128.88       -4.12    145.94 o 
  -5  18   5      924.17      688.71    302.51 o 
  -4  18   5       80.70      360.14     93.52 o 
  -3  18   5     1892.74     1381.76    377.32 o 
  -2  18   5     5269.15     4671.13    352.84 o 
  -1  18   5     1804.55     1454.97    307.05 o 
   0  18   5     1054.33     1037.80    177.78 o 
   1  18   5        1.51       70.71     80.81 o 
   2  18   5     9565.34    10091.94    325.05 o 
   3  18   5     4591.37     5448.68   1023.37 o 
   4  18   5     1665.09     1305.07    280.18 o 
   5  18   5       43.88      105.43     80.93 o 
   6  18   5      161.70     -217.65    325.01 o 
  -6  19   5     1739.35     1506.01    490.50 o 
  -5  19   5      754.40      495.42    282.77 o 
  -4  19   5     7854.15     8276.46    560.01 o 
  -3  19   5     6634.90     7854.37    785.28 o 
  -2  19   5       13.26      -29.11    211.97 o 
  -1  19   5     2344.19     2309.56    414.75 o 
   0  19   5       33.22       30.30     48.04 o 
   1  19   5      175.46      267.56    114.87 o 
   2  19   5       13.02      254.39    146.06 o 
   3  19   5      180.46      163.45    510.22 o 
   4  19   5       24.91      164.06    126.77 o 
   5  19   5      385.35      328.90    228.03 o 
  -5  20   5       49.62      196.96     88.72 o 
  -4  20   5     2218.67     2471.87    284.47 o 
  -3  20   5      121.84      210.58     93.42 o 
  -2  20   5     3702.78     3553.44    300.04 o 
  -1  20   5      678.07      374.64    235.81 o 
   0  20   5       14.67      -40.06    145.55 o 
   1  20   5      101.25      -23.14    136.88 o 
   2  20   5      313.10      173.92    268.25 o 
   3  20   5       45.23      204.37     94.81 o 
   4  20   5      262.69       37.36    259.33 o 
  -4  21   5     2349.58     1612.41    867.02 o 
  -3  21   5     1136.44      764.20    536.17 o 
  -2  21   5      816.12      530.66    334.74 o 
   0  21   5        2.37       98.64     77.43 o 
   1  21   5     1531.21     1457.38    371.32 o 
   2  21   5      778.75      779.92    250.62 o 
   3  21   5     1486.68      986.40    333.31 o 
   0  22   5      611.95      501.79    234.19 o 
 -12   0   6      460.55      262.06    183.35 o 
 -10   0   6    10593.27    11186.87    461.73 o 
  -8   0   6     2552.47     2713.75    189.03 o 
  -6   0   6      597.77      847.19    173.00 o 
  -4   0   6      114.08      192.02    111.91 o 
  -2   0   6    25423.64    24876.04    540.59 o 
   0   0   6   175851.27   157012.42   2300.39 o 
   2   0   6     9417.68     9471.42    333.12 o 
   4   0   6    24434.50    23452.94    742.47 o 
   6   0   6    21587.28    22265.26    549.05 o 
   8   0   6    28346.21    28616.27   2146.80 o 
  10   0   6     5561.87     6519.71    422.32 o 
 -12   1   6       25.30      -14.13     86.18 o 
 -11   1   6      182.79      130.52     54.17 o 
 -10   1   6      621.68      506.12    132.24 o 
  -9   1   6      762.05      686.32    104.73 o 
  -8   1   6     1559.02     1636.50    251.27 o 
  -7   1   6    11362.12    11860.90    285.51 o 
  -6   1   6      106.21       -1.98     41.98 o 
  -5   1   6    36157.69    37805.03    749.32 o 
  -4   1   6    22689.92    24476.30    407.77 o 
  -3   1   6     3247.87     3233.52     82.22 o 
  -2   1   6      586.61      599.07     62.85 o 
  -1   1   6    42610.75    41346.91    378.04 o 
   0   1   6      304.07      355.79     92.95 o 
   1   1   6      624.96      600.46    139.72 o 
   2   1   6    93689.13    93359.23    993.88 o 
   3   1   6      156.87      272.12     59.13 o 
   4   1   6     2223.63     2446.07    132.43 o 
   5   1   6     3995.30     3795.15    174.15 o 
   6   1   6    32183.74    33003.40    645.04 o 
   7   1   6    13460.02    12385.63    299.11 o 
   8   1   6     5384.58     5476.10    337.88 o 
   9   1   6     4006.96     3880.76    188.85 o 
  10   1   6     3275.81     2816.07    702.17 o 
  11   1   6        7.25       84.03    153.06 o 
 -12   2   6        3.04        9.02     76.34 o 
 -11   2   6     4390.06     4526.57    118.05 o 
 -10   2   6       29.63       -3.43     67.29 o 
  -9   2   6      178.85      234.75     72.63 o 
  -8   2   6     2076.66     2075.08    229.15 o 
  -7   2   6     4015.76     4065.87    191.30 o 
  -6   2   6     9436.44    10264.71    248.49 o 
  -5   2   6     8789.85     8475.47    142.49 o 
  -4   2   6       30.29       73.12     30.74 o 
  -3   2   6    18785.88    18149.57    288.25 o 
  -2   2   6    30612.91    29063.41    345.68 o 
  -1   2   6    25518.29    25285.26    797.59 o 
   0   2   6       38.72       35.39     65.53 o 
   1   2   6    25313.42    23950.54    210.32 o 
   2   2   6     2624.64     2567.14     78.43 o 
   3   2   6        4.53       32.81     46.11 o 
   4   2   6     3583.30     3834.46    118.92 o 
   5   2   6     4455.68     4557.35     96.10 o 
   6   2   6      144.84      179.10     50.85 o 
   7   2   6      922.99      932.93    142.56 o 
   8   2   6      955.61      794.22    234.14 o 
   9   2   6     1257.68     1201.73    203.92 o 
  10   2   6     1624.83     1294.77    415.00 o 
  11   2   6        0.49      141.37    144.33 o 
 -12   3   6     3311.67     3576.23    184.13 o 
 -11   3   6     1456.41     1520.09    254.11 o 
 -10   3   6      710.61      586.91    104.48 o 
  -9   3   6     2649.12     2729.94    150.73 o 
  -8   3   6    19445.68    20719.09    375.45 o 
  -7   3   6      318.82      208.67     48.69 o 
  -6   3   6     7751.15     8041.69    195.13 o 
  -5   3   6    10451.86    10328.86    183.28 o 
  -4   3   6    14631.14    15859.35    293.78 o 
  -3   3   6     1955.94     1927.67     54.87 o 
  -2   3   6      105.07       61.18     22.89 o 
  -1   3   6      704.42      804.51    116.58 o 
   0   3   6   106335.28   101523.92    867.38 o 
   1   3   6      850.09      792.83     52.44 o 
   2   3   6    14631.66    14331.56    367.23 o 
   3   3   6     3926.46     3796.38    140.13 o 
   4   3   6     2955.18     2868.69    144.11 o 
   5   3   6     1904.71     1786.80    146.53 o 
   6   3   6     4582.58     4444.94    188.25 o 
   7   3   6     1920.01     1740.51    202.82 o 
   8   3   6      491.58      537.76    107.70 o 
   9   3   6       10.34       61.80     80.26 o 
  10   3   6     7723.74     8048.31    246.61 o 
  11   3   6        9.92     -135.21    196.43 o 
 -12   4   6      462.17      512.39    203.44 o 
 -11   4   6      455.11      471.89    118.40 o 
 -10   4   6      360.10      321.10     56.96 o 
  -9   4   6     2193.28     2089.91    241.11 o 
  -8   4   6      686.04      668.33    107.01 o 
  -7   4   6     2306.06     2333.50     73.08 o 
  -6   4   6      456.77      384.61    101.20 o 
  -5   4   6      616.50      493.86     74.95 o 
  -4   4   6     2714.30     2609.20     56.47 o 
  -3   4   6       66.76       15.99     32.68 o 
  -2   4   6    18712.39    17372.86    346.22 o 
  -1   4   6     2204.31     2135.60     85.71 o 
   0   4   6    48856.78    45888.84    866.49 o 
   1   4   6     5754.31     5509.20    156.71 o 
   2   4   6      212.24      136.21     24.79 o 
   3   4   6       68.81      108.33     27.09 o 
   4   4   6      855.00      900.58     76.65 o 
   5   4   6     2325.33     2172.20    155.53 o 
   6   4   6     4568.87     4497.31    161.79 o 
   7   4   6       13.08      193.10    108.08 o 
   8   4   6     4900.88     5092.54    413.54 o 
   9   4   6       47.56       80.99     92.37 o 
  10   4   6      235.65      316.92     93.92 o 
  11   4   6      492.66      202.30    196.21 o 
 -12   5   6      456.91      367.10    121.52 o 
 -11   5   6     2554.03     2186.72    471.22 o 
 -10   5   6      683.54      550.53    113.91 o 
  -9   5   6     2485.52     2505.55    248.46 o 
  -8   5   6      155.40      148.61     55.15 o 
  -7   5   6     4198.29     4402.33    127.44 o 
  -6   5   6      453.09      510.55     73.46 o 
  -5   5   6      233.24      186.18     51.97 o 
  -4   5   6    31899.02    32812.76    426.96 o 
  -3   5   6     3354.14     3147.50    142.61 o 
  -2   5   6     2287.81     2573.25     58.57 o 
  -1   5   6    12159.63    11948.63    177.84 o 
   0   5   6      186.58       61.61     34.41 o 
   1   5   6     7296.81     6464.56    203.67 o 
   2   5   6     2969.13     2935.99     58.28 o 
   3   5   6     1128.91     1357.75    230.76 o 
   4   5   6       12.51      145.73     55.61 o 
   5   5   6     4628.32     4861.02    298.68 o 
   6   5   6     2086.97     2360.76    177.34 o 
   7   5   6    11221.60    11691.07    276.65 o 
   8   5   6      149.96      195.95    126.24 o 
   9   5   6     4352.32     4404.27    379.33 o 
  10   5   6     1635.20     1160.35    269.68 o 
  11   5   6      270.27      174.53    119.20 o 
 -11   6   6      143.36      131.21     71.45 o 
 -10   6   6     8057.03     7936.37    372.82 o 
  -9   6   6      305.40      334.15     71.27 o 
  -8   6   6     2489.11     2365.74     91.16 o 
  -7   6   6     2507.57     2491.30    109.93 o 
  -6   6   6    18013.95    18998.79    325.92 o 
  -5   6   6       14.15       12.10     13.07 o 
  -4   6   6      856.76      753.45     81.06 o 
  -3   6   6      222.87      196.07     37.03 o 
  -2   6   6   120997.16   126554.24   1690.88 o 
  -1   6   6     2966.57     2829.85     43.47 o 
   0   6   6      291.28      248.99     43.62 o 
   1   6   6     6996.26     6390.36    154.72 o 
   2   6   6    20431.32    21101.46    321.66 o 
   3   6   6     1122.23     1117.94    217.11 o 
   4   6   6      219.73       83.13    102.78 o 
   5   6   6      246.02      326.38    114.54 o 
   6   6   6     2768.94     2407.91    189.16 o 
   7   6   6        1.34      176.90     86.12 o 
   8   6   6     5399.10     5834.10    533.32 o 
   9   6   6      314.44      327.86    102.40 o 
  10   6   6     2799.47     2024.93    487.95 o 
  11   6   6       23.86       34.63     90.45 o 
 -11   7   6      948.74      911.10    188.24 o 
 -10   7   6      341.03      272.41     79.15 o 
  -9   7   6     1227.95     1016.02    167.11 o 
  -8   7   6     6427.71     6146.12    199.48 o 
  -7   7   6     2363.46     2597.33    108.29 o 
  -6   7   6     9014.09     9433.08    247.14 o 
  -5   7   6      420.58      325.93     75.59 o 
  -4   7   6     6835.36     7159.27    159.72 o 
  -3   7   6    11738.31    11076.70    258.39 o 
  -2   7   6     8857.26     8884.64    265.68 o 
  -1   7   6     1220.04     1112.12    121.33 o 
   0   7   6    69095.27    68754.07   1214.46 o 
   1   7   6       82.30       89.89     63.96 o 
   2   7   6      198.55      165.84     53.66 o 
   3   7   6     1571.73     1716.28    132.68 o 
   4   7   6      177.38      153.57     79.13 o 
   5   7   6      761.25      825.67    130.06 o 
   6   7   6     3310.46     2815.76    520.35 o 
   7   7   6      732.47      709.02    146.47 o 
   8   7   6     2450.20     2180.76    485.86 o 
   9   7   6      517.37      318.89    198.46 o 
  10   7   6      744.11      543.76    173.26 o 
 -11   8   6      392.59      343.67    108.59 o 
 -10   8   6      499.81      650.17    258.48 o 
  -9   8   6     2318.06     2280.88    142.19 o 
  -8   8   6     1679.41     1841.94    157.09 o 
  -7   8   6      110.52       40.35     41.30 o 
  -6   8   6      398.96      371.19     67.23 o 
  -5   8   6     8856.53     9047.79    266.87 o 
  -4   8   6     3733.74     3561.32    100.26 o 
  -3   8   6     7165.40     6943.46    179.66 o 
  -2   8   6    28839.54    28560.71    673.44 o 
  -1   8   6     1787.98     1665.27    127.11 o 
   0   8   6     2619.44     2778.72    107.01 o 
   1   8   6      178.35      220.50     54.86 o 
   2   8   6     2436.73     2333.15    121.41 o 
   3   8   6      912.99     1020.90    127.50 o 
   4   8   6    38921.40    39526.02    664.33 o 
   5   8   6     5484.39     5101.34    125.52 o 
   6   8   6       79.21      152.17     62.45 o 
   7   8   6     4019.61     4321.46    557.45 o 
   8   8   6     3490.99     3620.84    178.76 o 
   9   8   6      975.13      627.49    146.29 o 
  10   8   6     1515.00     1232.84    338.23 o 
 -11   9   6      438.24      227.80    168.34 o 
 -10   9   6      106.16      -11.51    173.70 o 
  -9   9   6     1092.40     1285.50    313.69 o 
  -8   9   6     2199.13     2163.15    252.24 o 
  -7   9   6     1636.25     1677.43    177.67 o 
  -6   9   6     3528.74     3351.16    185.82 o 
  -5   9   6      243.93      187.00     51.14 o 
  -4   9   6     4315.68     4186.58    128.19 o 
  -3   9   6      834.35      808.22     90.01 o 
  -2   9   6     3138.21     3010.13    150.70 o 
  -1   9   6      294.80      345.04    100.35 o 
   0   9   6     5188.75     5365.33    123.80 o 
   1   9   6    10127.04     9694.17    226.66 o 
   2   9   6    54726.50    57187.07    798.10 o 
   3   9   6     4194.15     4341.19    122.56 o 
   4   9   6     2588.02     2540.08    123.46 o 
   5   9   6      623.70      551.77     94.80 o 
   6   9   6    20793.64    21759.55    627.36 o 
   7   9   6      621.75      746.16    191.33 o 
   8   9   6     7376.35     8624.78    297.18 o 
   9   9   6     4215.74     3959.74    639.69 o 
  10   9   6     6465.27     7446.48    375.09 o 
 -11  10   6      236.32      296.48    159.42 o 
 -10  10   6     6385.57     7530.75    587.58 o 
  -9  10   6     1815.94     1853.73    351.03 o 
  -8  10   6       17.25       -0.77    176.78 o 
  -7  10   6    10316.94    10382.49    376.89 o 
  -6  10   6      416.91      411.36     66.90 o 
  -5  10   6     4389.82     4445.71    122.86 o 
  -4  10   6     3983.99     4071.28    217.02 o 
  -3  10   6    14506.03    14971.36    323.09 o 
  -2  10   6     6633.95     6770.07    216.73 o 
  -1  10   6      750.97      739.77    137.67 o 
   0  10   6    13360.98    13383.70    332.03 o 
   1  10   6      515.50      591.06     78.83 o 
   2  10   6     1859.26     1817.39     93.55 o 
   3  10   6     8725.11     8461.82    250.71 o 
   4  10   6      988.89     1004.04    134.17 o 
   5  10   6     7136.94     7535.62    391.82 o 
   6  10   6     5056.38     5088.29    150.61 o 
   7  10   6        0.69        9.77     85.22 o 
   8  10   6     4054.23     4083.79    199.99 o 
   9  10   6     3878.95     4018.27    456.44 o 
  10  10   6      309.94       -4.10    104.40 o 
 -10  11   6      160.18      229.27    117.54 o 
  -9  11   6     3300.70     2970.37    696.77 o 
  -8  11   6      577.61      544.10    133.02 o 
  -7  11   6      625.33      485.36    101.22 o 
  -6  11   6        0.25       13.18     94.98 o 
  -5  11   6     5414.91     5533.67    315.25 o 
  -4  11   6     1502.17     1643.45    242.02 o 
  -3  11   6    13772.79    13970.09    349.63 o 
  -2  11   6    12709.85    12862.43    328.47 o 
  -1  11   6    11146.04    11641.48    363.70 o 
   0  11   6      417.64      335.84     59.34 o 
   1  11   6       17.82      -14.21     39.50 o 
   2  11   6       53.37       38.61     36.38 o 
   3  11   6     1059.87     1131.21    177.17 o 
   4  11   6      725.62      685.34    110.75 o 
   5  11   6     1056.03      899.55    159.46 o 
   6  11   6      463.56      374.64    117.51 o 
   7  11   6     1383.45     1384.92    222.43 o 
   8  11   6       33.48       28.75     68.62 o 
   9  11   6       38.41      110.96     80.79 o 
  10  11   6      127.28      172.42     91.50 o 
 -10  12   6     2041.21     1717.66    584.48 o 
  -9  12   6      412.60      390.57     89.98 o 
  -8  12   6     1245.23     1066.08    273.56 o 
  -7  12   6     1572.26     1393.22    342.03 o 
  -6  12   6     1209.99     1359.30    132.20 o 
  -5  12   6     4222.74     4361.65    330.15 o 
  -4  12   6     2321.95     2526.54    540.41 o 
  -3  12   6     5205.62     5135.16    175.88 o 
  -2  12   6      587.39      633.61    162.53 o 
  -1  12   6      152.56      133.81     65.54 o 
   0  12   6     5996.23     6407.98    291.06 o 
   1  12   6      300.15      219.09     56.72 o 
   2  12   6    21464.22    21435.18    369.78 o 
   3  12   6        5.86      140.82     64.28 o 
   4  12   6    27691.31    28655.19    512.08 o 
   5  12   6        4.79       73.35     59.58 o 
   6  12   6      566.56      374.90     95.84 o 
   7  12   6     2129.36     2278.64    182.12 o 
   8  12   6     5928.15     6172.64    226.46 o 
   9  12   6       74.28      128.85     78.75 o 
 -10  13   6      205.73       83.02    132.30 o 
  -9  13   6        5.49      -67.09    195.07 o 
  -8  13   6      279.43      180.63    118.77 o 
  -7  13   6       42.59      154.42    171.79 o 
  -6  13   6      408.09      353.33    100.22 o 
  -5  13   6     1700.41     1683.12    581.91 o 
  -4  13   6       22.16      141.23     94.11 o 
  -3  13   6        4.55       82.49     76.35 o 
  -2  13   6     3254.24     3710.84    298.43 o 
  -1  13   6     4086.80     4680.44    141.74 o 
   0  13   6     1614.47     1828.98    241.35 o 
   1  13   6     2811.45     2628.13     92.29 o 
   2  13   6    13369.18    14142.30    217.56 o 
   3  13   6    12616.15    13632.13    281.45 o 
   4  13   6       35.22       43.05     58.62 o 
   5  13   6        4.06       57.62     62.77 o 
   6  13   6     1683.01     1374.12    251.03 o 
   7  13   6      353.74      250.54     68.95 o 
   8  13   6     6985.63     7559.88    236.22 o 
   9  13   6     2298.53     1739.61    490.00 o 
  -9  14   6      678.48      440.14    194.78 o 
  -8  14   6       86.57      121.32    124.86 o 
  -7  14   6      489.43      611.62    217.97 o 
  -6  14   6     4677.46     5210.46    565.08 o 
  -5  14   6      204.77      167.41     99.74 o 
  -4  14   6     5927.24     6319.69    220.41 o 
  -3  14   6    14107.93    15051.52    468.69 o 
  -2  14   6      538.87      492.58    108.95 o 
  -1  14   6     3604.17     3644.80    168.60 o 
   0  14   6    14751.64    15648.25    311.54 o 
   1  14   6     2219.11     2130.95    305.14 o 
   2  14   6     7284.15     7488.10    158.09 o 
   3  14   6     2381.70     2398.19    137.01 o 
   4  14   6       27.48       79.02     59.69 o 
   5  14   6     6234.37     6636.23    314.43 o 
   6  14   6     2439.19     2285.26    178.52 o 
   7  14   6      107.89      154.23     91.81 o 
   8  14   6     2042.60     1830.88    371.28 o 
  -9  15   6      138.37      301.37    136.78 o 
  -8  15   6     1337.28     1219.20    384.28 o 
  -7  15   6      125.16      205.50     75.81 o 
  -6  15   6      390.92      370.84    114.29 o 
  -5  15   6     1280.84     1092.77    275.90 o 
  -4  15   6    20625.08    21347.54    786.91 o 
  -3  15   6       37.14       48.46     79.17 o 
  -2  15   6     2077.52     1927.22    355.42 o 
  -1  15   6    16758.03    17411.49    521.73 o 
   0  15   6    11656.15    12175.16    336.70 o 
   1  15   6      319.28      225.66     72.42 o 
   2  15   6       72.75      186.60     64.83 o 
   3  15   6     1234.27     1205.81    224.70 o 
   4  15   6      968.09      924.59    142.47 o 
   5  15   6      438.34      371.81     84.04 o 
   6  15   6       17.93       42.17     69.71 o 
   7  15   6      340.23      192.29     87.21 o 
   8  15   6      759.40      325.12    287.71 o 
  -8  16   6      927.58      972.84    228.78 o 
  -7  16   6       92.16      310.25     99.09 o 
  -6  16   6     1304.65     1118.76    310.22 o 
  -5  16   6     1781.37     1505.47    471.70 o 
  -4  16   6       83.09        4.11    126.99 o 
  -3  16   6      198.84      239.71     73.38 o 
  -2  16   6    11540.04    12398.75    366.02 o 
  -1  16   6      811.13      698.01    137.94 o 
   0  16   6     2451.59     2120.61    377.82 o 
   1  16   6       15.56      174.08     56.06 o 
   2  16   6     6061.80     6673.97    273.35 o 
   3  16   6      135.27      257.76     79.60 o 
   4  16   6      416.38      397.35     83.74 o 
   5  16   6        2.00      -86.20     91.11 o 
   6  16   6       86.12      125.99    147.05 o 
   7  16   6      148.45      148.36     80.85 o 
  -8  17   6      445.35      499.72    165.82 o 
  -7  17   6      274.74      162.77    127.27 o 
  -6  17   6       12.94      120.87    114.06 o 
  -5  17   6       62.73      259.32    123.70 o 
  -4  17   6      119.05       27.80    102.34 o 
  -3  17   6      557.75      316.79    159.32 o 
  -2  17   6      138.35      278.68    106.32 o 
  -1  17   6      385.61      500.98     80.95 o 
   0  17   6     5616.49     5300.08    242.85 o 
   1  17   6      506.49      455.86    117.22 o 
   2  17   6        7.09       15.82     80.43 o 
   3  17   6     1677.85     1146.50    226.63 o 
   4  17   6      543.02      336.61    147.96 o 
   5  17   6     1599.51     1352.56    358.23 o 
   6  17   6     4626.25     4739.52    439.47 o 
   7  17   6      155.97      115.81    150.67 o 
  -7  18   6      456.19      317.31    176.04 o 
  -6  18   6     4978.85     5230.78    311.88 o 
  -5  18   6       93.54       38.13    110.58 o 
  -4  18   6      374.74      469.03    187.16 o 
  -3  18   6      561.21      722.63    149.76 o 
  -2  18   6        0.05       25.82     65.21 o 
  -1  18   6     3574.67     3978.19    388.80 o 
   0  18   6        5.46       93.21     79.36 o 
   1  18   6      527.82      346.49    124.36 o 
   2  18   6     2406.24     2196.45    408.77 o 
   3  18   6       90.30      -30.79    144.30 o 
   4  18   6     5787.18     5389.69    345.12 o 
   5  18   6      378.09      367.61    153.10 o 
   6  18   6        0.12       77.07    132.08 o 
  -6  19   6     1675.92     1041.53    618.89 o 
  -5  19   6     1766.29     1737.10    481.35 o 
  -4  19   6     5226.43     5626.92    599.16 o 
  -3  19   6     1670.65     1360.24    451.64 o 
  -2  19   6     1526.73     1024.06    260.23 o 
  -1  19   6        8.77      123.33     84.88 o 
   0  19   6     1225.07     1111.85    211.75 o 
   1  19   6     2920.28     2261.97    615.98 o 
   2  19   6      137.05      158.37     95.36 o 
   3  19   6      387.65      248.99    114.18 o 
   4  19   6       18.30       52.77    125.20 o 
   5  19   6      115.84       11.58    112.96 o 
  -5  20   6     1384.04     1086.43    345.21 o 
  -4  20   6      928.34      751.29    220.63 o 
  -3  20   6       16.25       99.03    102.95 o 
  -2  20   6      108.98       84.44    158.13 o 
  -1  20   6      577.42      363.98    111.84 o 
   0  20   6     2685.76     3368.19    801.50 o 
   1  20   6       40.83      180.07     83.40 o 
   2  20   6      348.80      277.14    138.81 o 
   3  20   6       97.24      156.57    179.54 o 
   4  20   6      675.60      506.11    403.99 o 
  -3  21   6     1214.23      791.77    515.41 o 
  -2  21   6     4350.78     5125.92    324.36 o 
  -1  21   6        0.90      112.88    155.05 o 
   0  21   6      303.43      295.50    145.31 o 
   1  21   6     1079.30     1243.38    296.03 o 
   2  21   6      666.92      476.27    275.97 o 
   3  21   6      262.45      290.95    117.58 o 
 -11   0   7     3666.99     4364.91    217.97 o 
  -9   0   7    14718.07    16201.66    808.80 o 
  -7   0   7     6040.06     6056.14    211.20 o 
  -5   0   7    21173.55    22218.21    561.45 o 
  -3   0   7     1733.52     2074.30     76.23 o 
  -1   0   7    13614.75    13516.83    338.96 o 
   1   0   7        9.83      -52.55    114.82 o 
   3   0   7     3691.30     3426.61    290.79 o 
   5   0   7    20677.59    19551.25    520.89 o 
   7   0   7    11226.25    10719.79    515.41 o 
   9   0   7     1024.34      944.87    333.45 o 
  11   0   7      527.39      -66.82    315.93 o 
 -12   1   7      892.74      678.86    162.77 o 
 -11   1   7       78.04       99.99     76.27 o 
 -10   1   7      111.28      125.26     64.37 o 
  -9   1   7      436.43      375.97     66.50 o 
  -8   1   7     1617.37     1768.00    262.69 o 
  -7   1   7    21445.89    22347.98    367.20 o 
  -6   1   7       28.14       84.71     51.59 o 
  -5   1   7     1836.48     1780.53     70.49 o 
  -4   1   7    25653.53    26093.25    481.47 o 
  -3   1   7     2559.23     2560.63     87.44 o 
  -2   1   7    45141.24    42524.84    546.36 o 
  -1   1   7     1054.59     1065.17     43.80 o 
   0   1   7      571.71      598.22    137.51 o 
   1   1   7     4929.81     4367.65    341.23 o 
   2   1   7     2455.74     2228.49    148.18 o 
   3   1   7       41.79       94.75     43.90 o 
   4   1   7    19716.80    19714.18    323.79 o 
   5   1   7      367.08      299.02     68.62 o 
   6   1   7     5865.34     5773.37    218.17 o 
   7   1   7      843.88      723.27    124.96 o 
   8   1   7      543.28      406.96    117.91 o 
   9   1   7      357.96      240.96    259.65 o 
  10   1   7      351.19      159.85    136.54 o 
  11   1   7        2.94      129.69    119.59 o 
 -12   2   7      123.96      245.59     68.17 o 
 -11   2   7      231.25      243.09     73.27 o 
 -10   2   7     3822.72     4388.20    228.94 o 
  -9   2   7     1476.91     1347.12    237.78 o 
  -8   2   7     6114.90     6080.56    132.78 o 
  -7   2   7      145.46      148.23     65.95 o 
  -6   2   7     3977.55     4373.97     81.91 o 
  -5   2   7       80.11       79.66     24.49 o 
  -4   2   7      677.86      560.27     95.14 o 
  -3   2   7     9677.06     9218.33    131.21 o 
  -2   2   7    61767.42    60196.71    717.46 o 
  -1   2   7       68.24      102.20     35.62 o 
   0   2   7    97147.06    89520.13   2428.92 o 
   1   2   7    11405.94    10756.64    609.32 o 
   2   2   7    14590.33    15116.22    329.73 o 
   3   2   7      120.73      171.06     62.14 o 
   4   2   7     5031.68     4884.84    154.64 o 
   5   2   7     2696.62     2553.97    113.11 o 
   6   2   7     7643.70     7471.51    197.90 o 
   7   2   7     1920.77     1786.40    168.81 o 
   8   2   7     1093.06      754.19    175.84 o 
   9   2   7       23.47      128.34     90.39 o 
  10   2   7      225.16      248.00    211.52 o 
  11   2   7      700.50      397.95    184.25 o 
 -12   3   7      322.01      356.91    117.12 o 
 -11   3   7       12.99      -74.35     74.35 o 
 -10   3   7      211.57      152.58     53.12 o 
  -9   3   7      181.80      138.46     58.88 o 
  -8   3   7      409.42      343.95     92.53 o 
  -7   3   7     7503.98     7518.31    200.40 o 
  -6   3   7      280.74      346.73     60.18 o 
  -5   3   7    35084.23    36653.07    838.14 o 
  -4   3   7     1073.56     1080.69     53.53 o 
  -3   3   7      977.62      885.51     95.23 o 
  -2   3   7    61633.02    61829.19    491.50 o 
  -1   3   7    21598.60    20211.20    416.07 o 
   0   3   7      100.69      116.03     26.37 o 
   1   3   7      127.48      120.87     35.88 o 
   2   3   7      123.23      133.20     79.16 o 
   3   3   7     3252.78     3176.11    118.43 o 
   4   3   7    42329.08    42849.58    867.70 o 
   5   3   7      401.20      458.87    113.64 o 
   6   3   7     2147.23     2244.78    217.50 o 
   7   3   7     1384.02     1281.64    247.97 o 
   8   3   7     4315.44     4685.67    263.27 o 
   9   3   7     1528.28     1194.94    235.62 o 
  10   3   7     1724.11     1250.99    413.22 o 
  11   3   7       24.07       33.58    104.11 o 
 -12   4   7      371.91      224.50    215.51 o 
 -11   4   7      210.85      118.97     64.79 o 
 -10   4   7     5843.67     6288.52    156.19 o 
  -9   4   7     1245.57     1190.97    181.08 o 
  -8   4   7      899.16      940.12    127.24 o 
  -7   4   7     5940.07     6514.10    179.13 o 
  -6   4   7    15090.55    15417.46    284.07 o 
  -5   4   7      229.03      215.15     37.34 o 
  -4   4   7     9922.76     9996.98    147.21 o 
  -3   4   7      720.19      634.46     40.22 o 
  -2   4   7     3220.75     2793.29    140.23 o 
  -1   4   7     1094.87     1294.93    121.28 o 
   0   4   7       13.78       -9.09     29.06 o 
   1   4   7        1.99       15.20     33.57 o 
   2   4   7    31369.91    31671.16    540.09 o 
   3   4   7     4672.00     4459.07    166.74 o 
   4   4   7     4116.24     4154.43    242.67 o 
   5   4   7    10213.31    11212.78    373.51 o 
   6   4   7     8346.84     8682.71    317.71 o 
   7   4   7     9880.31    10377.09    270.46 o 
   8   4   7     6537.42     6951.77    215.24 o 
   9   4   7     2267.63     1780.56    405.16 o 
  10   4   7      441.74      238.18    258.01 o 
  11   4   7      139.76      360.47    165.01 o 
 -12   5   7     1471.20      958.11    250.63 o 
 -11   5   7      173.71      143.20     99.35 o 
 -10   5   7       68.64       60.64     45.78 o 
  -9   5   7       70.20      125.01     63.58 o 
  -8   5   7      922.89      745.05    117.09 o 
  -7   5   7     1888.95     1949.12     90.25 o 
  -6   5   7     2785.76     2543.50    112.92 o 
  -5   5   7     2338.03     2429.78     86.44 o 
  -4   5   7    32656.43    31853.16    557.80 o 
  -3   5   7     5158.07     5133.12    217.28 o 
  -2   5   7     4027.22     3648.13    110.91 o 
  -1   5   7      911.20      787.36     74.38 o 
   0   5   7    10808.94    10564.37    194.66 o 
   1   5   7      117.80      118.34     29.56 o 
   2   5   7     7581.27     7561.42    219.25 o 
   3   5   7    11076.07    10967.97    174.13 o 
   4   5   7     1130.21     1131.29    215.59 o 
   5   5   7     2799.27     3111.52    338.60 o 
   6   5   7    21286.55    21778.70    443.75 o 
   7   5   7      386.96      243.52     89.05 o 
   8   5   7     1941.19     1520.90    306.68 o 
   9   5   7      944.04      895.52    190.99 o 
  10   5   7    10352.33    10910.85    426.51 o 
  11   5   7      218.28      167.06    102.40 o 
 -11   6   7       57.63       40.16    113.71 o 
 -10   6   7      702.47      473.78    116.97 o 
  -9   6   7       47.76       28.21     59.06 o 
  -8   6   7     1163.87     1148.98    148.80 o 
  -7   6   7     2299.00     2429.46    104.08 o 
  -6   6   7      335.59      364.65     42.46 o 
  -5   6   7     1066.32     1150.82    106.80 o 
  -4   6   7    26202.54    25550.70    506.43 o 
  -3   6   7    30828.17    30151.45    394.89 o 
  -2   6   7     7707.12     7797.88    175.26 o 
  -1   6   7     4737.75     4735.57    116.56 o 
   0   6   7     1720.32     1698.34    342.13 o 
   1   6   7    12102.15    11270.15    284.22 o 
   2   6   7     4512.16     4365.85    143.86 o 
   3   6   7        3.42        1.69    101.01 o 
   4   6   7     3433.45     3217.92    145.18 o 
   5   6   7    16409.16    17220.43    403.94 o 
   6   6   7       70.30       45.27    110.27 o 
   7   6   7     5170.76     5614.50    338.21 o 
   8   6   7      224.55      226.94     86.83 o 
   9   6   7       45.15      113.00     87.93 o 
  10   6   7        1.51        9.55    103.62 o 
 -11   7   7      859.53      618.50    205.03 o 
 -10   7   7        1.07      -41.06    151.42 o 
  -9   7   7     4352.63     4651.95    131.11 o 
  -8   7   7     2461.30     2360.96    105.67 o 
  -7   7   7      160.80      140.42     54.47 o 
  -6   7   7      581.50      399.76     80.90 o 
  -5   7   7    11158.04    11101.24    373.98 o 
  -4   7   7     2167.25     1968.21    114.75 o 
  -3   7   7     8592.07     8237.89    131.30 o 
  -2   7   7     2807.62     2623.66    179.51 o 
  -1   7   7    18938.83    18306.57    321.96 o 
   0   7   7     2638.67     1988.55    118.81 o 
   1   7   7     2970.11     3219.00    180.95 o 
   2   7   7    24039.20    23714.09    395.83 o 
   3   7   7     1611.02     1781.96    237.44 o 
   4   7   7      157.31      211.67     66.94 o 
   5   7   7       64.42      114.79     68.42 o 
   6   7   7     1137.14     1222.03    171.50 o 
   7   7   7      903.22     1055.33    192.61 o 
   8   7   7       42.45       23.39    114.44 o 
   9   7   7      808.12      656.38    180.61 o 
  10   7   7      602.94      617.42    224.97 o 
 -11   8   7     1845.78     1460.91    495.09 o 
 -10   8   7     1238.91      928.08    236.46 o 
  -9   8   7     2411.79     2304.12    468.50 o 
  -8   8   7       83.75       64.14     76.69 o 
  -7   8   7      341.35      316.40     66.60 o 
  -6   8   7       63.76       87.30     32.68 o 
  -5   8   7    16223.02    15931.58    345.37 o 
  -4   8   7       76.48       97.15     26.36 o 
  -3   8   7       43.05       53.05     53.56 o 
  -2   8   7     4697.45     4297.66    206.93 o 
  -1   8   7       25.20       23.21     52.49 o 
   0   8   7     3259.18     2865.34     77.03 o 
   1   8   7       50.28       70.15     27.87 o 
   2   8   7     1030.45      942.10     95.63 o 
   3   8   7     4896.55     4898.14    114.82 o 
   4   8   7     4287.15     4180.79    159.53 o 
   5   8   7     2366.33     2367.67    174.64 o 
   6   8   7     1264.38     1131.74    157.41 o 
   7   8   7     3156.57     3843.12    472.09 o 
   8   8   7     9346.63    10245.69    469.81 o 
   9   8   7     2795.84     2314.68    364.72 o 
  10   8   7      372.13      358.29    109.31 o 
 -11   9   7     2139.15     1794.17    558.09 o 
 -10   9   7      420.84      392.73    259.98 o 
  -9   9   7     2752.99     2570.37    739.38 o 
  -8   9   7      125.45      129.03     75.57 o 
  -7   9   7     8745.29     8644.43    541.94 o 
  -6   9   7     7201.52     7203.93    169.79 o 
  -5   9   7     2047.02     1822.23    131.89 o 
  -4   9   7     8939.89     8703.23    358.21 o 
  -3   9   7      996.64     1025.01    165.34 o 
  -2   9   7      379.13      648.72    115.36 o 
  -1   9   7      125.23      205.54     54.75 o 
   0   9   7    18550.85    18046.80    286.79 o 
   1   9   7       42.70       74.88     46.48 o 
   2   9   7     7928.14     7411.38    167.77 o 
   3   9   7    16682.96    16616.33    394.63 o 
   4   9   7       12.82      155.61    115.33 o 
   5   9   7     3247.94     3386.04    163.80 o 
   6   9   7      857.61      640.72    135.47 o 
   7   9   7     3162.47     2906.38    530.82 o 
   8   9   7      322.52      444.99     82.53 o 
   9   9   7      140.63      171.82     76.83 o 
  10   9   7     1139.62      802.00    258.56 o 
 -11  10   7      154.19      339.20    134.84 o 
 -10  10   7       76.36      110.82    136.05 o 
  -9  10   7     2130.23     1800.95    502.25 o 
  -8  10   7       34.73      -48.57    145.32 o 
  -7  10   7      254.44      216.57     73.26 o 
  -6  10   7    11529.37    11710.10    270.70 o 
  -5  10   7      249.16      248.79     92.09 o 
  -4  10   7    33781.18    32667.49    609.45 o 
  -3  10   7      919.03      826.67    128.35 o 
  -2  10   7      143.18      177.99     76.10 o 
  -1  10   7     7622.70     7898.28    239.68 o 
   0  10   7    12895.13    12382.89    363.82 o 
   1  10   7      231.55      106.69     42.80 o 
   2  10   7    27223.97    28685.39    431.82 o 
   3  10   7      545.76      631.32    114.48 o 
   4  10   7      786.71      688.23    112.51 o 
   5  10   7    10696.43    10541.84    379.65 o 
   6  10   7     9513.96     9709.08    285.10 o 
   7  10   7     6933.22     7689.76    302.18 o 
   8  10   7     1025.10      925.73    186.05 o 
   9  10   7       93.01      144.31     74.41 o 
  10  10   7       49.52       88.38    162.27 o 
 -10  11   7      303.27      426.08    140.18 o 
  -9  11   7     2109.32     1910.31    502.24 o 
  -8  11   7        2.52      148.88    117.29 o 
  -7  11   7      175.67      242.09     91.41 o 
  -6  11   7      965.26      866.11    166.23 o 
  -5  11   7       36.40      -15.24    132.13 o 
  -4  11   7     2677.16     2618.19    406.55 o 
  -3  11   7     2162.82     1946.96    379.53 o 
  -2  11   7    35555.93    37173.13    706.73 o 
  -1  11   7     2110.87     1876.06    284.04 o 
   0  11   7    11915.27    11801.41    260.97 o 
   1  11   7     7455.80     7243.22    199.96 o 
   2  11   7    22937.52    23141.84    431.72 o 
   3  11   7      172.20      182.20     55.11 o 
   4  11   7     6929.40     7183.00    336.37 o 
   5  11   7       15.41       83.26     56.65 o 
   6  11   7      628.36      562.94    130.62 o 
   7  11   7      402.10      299.82     84.13 o 
   8  11   7     2084.52     1547.19    295.82 o 
   9  11   7       71.23      127.91    109.99 o 
 -10  12   7      552.31      459.64    196.75 o 
  -9  12   7      906.93     1105.58    309.79 o 
  -8  12   7       37.16      110.28    277.01 o 
  -7  12   7     2374.84     2088.44    490.28 o 
  -6  12   7     2012.78     2284.12    248.54 o 
  -5  12   7    10305.51    10603.86    446.20 o 
  -4  12   7        6.10       71.65     67.02 o 
  -3  12   7    12009.14    12640.94    507.54 o 
  -2  12   7     4255.06     4596.64    178.78 o 
  -1  12   7      243.60      233.63     87.67 o 
   0  12   7    10746.68    10422.25    355.23 o 
   1  12   7     4591.80     4685.13    186.76 o 
   2  12   7     8208.54     9028.61    310.67 o 
   3  12   7        8.40       83.78     68.59 o 
   4  12   7      179.73      166.79     77.53 o 
   5  12   7       21.91       98.40     64.07 o 
   6  12   7     7630.03     8431.43    331.28 o 
   7  12   7       24.40       89.74     60.21 o 
   8  12   7       44.21      128.40     92.15 o 
   9  12   7       72.84      104.99    117.56 o 
 -10  13   7      196.82     -192.62    192.62 o 
  -9  13   7     1342.07     1476.56    479.53 o 
  -8  13   7     4424.52     4509.71    328.86 o 
  -7  13   7     4042.71     4648.57    289.57 o 
  -6  13   7     1573.29     1434.28    363.45 o 
  -5  13   7     3839.69     4102.88    501.14 o 
  -4  13   7     3695.70     3406.42    293.34 o 
  -3  13   7        0.88      -37.64     93.40 o 
  -2  13   7      955.90     1152.72    207.96 o 
  -1  13   7      603.12      683.09    140.56 o 
   0  13   7     4420.92     4799.71    170.50 o 
   1  13   7     3143.01     2960.60    113.23 o 
   2  13   7     2581.31     2656.80     80.24 o 
   3  13   7      565.29      583.97    112.96 o 
   4  13   7     5528.42     6008.81    237.17 o 
   5  13   7     1148.80     1013.30    182.49 o 
   6  13   7     1336.12     1163.67    201.73 o 
   7  13   7        3.17        2.01     51.50 o 
   8  13   7     1276.49     1078.56    228.41 o 
   9  13   7      553.58      407.78    128.92 o 
  -9  14   7      203.94      186.02    182.13 o 
  -8  14   7        2.97      130.67    145.98 o 
  -7  14   7        3.20     -160.23    160.23 o 
  -6  14   7    17210.89    18682.77    601.89 o 
  -5  14   7     3234.64     3080.44    177.48 o 
  -4  14   7     5267.76     5092.92    247.08 o 
  -3  14   7     1014.43      763.85    157.97 o 
  -2  14   7      880.47      983.94    183.74 o 
  -1  14   7      180.43      184.56     79.39 o 
   0  14   7      959.55      878.31    147.54 o 
   1  14   7     4753.11     5029.35    261.10 o 
   2  14   7       18.90      -15.53    107.68 o 
   3  14   7     1506.72     1458.43    131.47 o 
   4  14   7      519.51      505.38    104.68 o 
   5  14   7        5.88      -47.14     84.02 o 
   6  14   7      282.20      261.16     71.70 o 
   7  14   7      587.17      514.17    132.81 o 
   8  14   7     4906.78     5571.67    451.01 o 
  -9  15   7      274.40      180.92    156.08 o 
  -8  15   7       34.29      287.22    158.43 o 
  -7  15   7      582.19      308.69    201.90 o 
  -6  15   7     1613.30     1524.33    342.46 o 
  -5  15   7     3380.44     3424.96    265.43 o 
  -4  15   7     4725.07     4995.16    201.87 o 
  -3  15   7       52.05       51.62     75.40 o 
  -2  15   7      116.61      160.70     73.16 o 
  -1  15   7     8519.37     8729.86    430.45 o 
   0  15   7     7147.93     8417.32    221.54 o 
   1  15   7     1026.56      895.55    173.69 o 
   2  15   7      604.38      706.19    138.89 o 
   3  15   7     7908.84     8458.93    319.68 o 
   4  15   7     1331.82     1169.44    216.88 o 
   5  15   7     1137.25     1036.28    199.33 o 
   6  15   7       13.79       57.33     59.29 o 
   7  15   7      125.52      175.57     83.79 o 
   8  15   7      220.83      158.21    150.38 o 
  -8  16   7     1625.86     1058.49    308.06 o 
  -7  16   7       95.09      270.49    120.41 o 
  -6  16   7     2425.83     1997.88    815.54 o 
  -5  16   7       68.16      105.09    151.15 o 
  -4  16   7     1445.23     1550.13    369.47 o 
  -3  16   7    12499.92    13776.13    686.03 o 
  -2  16   7       44.43      256.84     87.79 o 
  -1  16   7      179.66      204.77     82.30 o 
   0  16   7        0.09      107.48     54.28 o 
   1  16   7      395.49      336.91     92.21 o 
   2  16   7      232.42      238.11    103.73 o 
   3  16   7       31.44      110.73     84.94 o 
   4  16   7     5699.92     6096.53    513.49 o 
   5  16   7        3.14      -34.41     68.81 o 
   6  16   7      984.56      701.98    164.33 o 
   7  16   7      409.58      277.37    114.38 o 
  -7  17   7      156.86      163.39    190.64 o 
  -6  17   7       32.46      -43.59    147.10 o 
  -5  17   7     2946.62     3202.76    344.31 o 
  -4  17   7      759.32      574.60    156.55 o 
  -3  17   7     3773.55     4046.38    312.22 o 
  -2  17   7     1107.15      866.99    238.59 o 
  -1  17   7      114.28      125.95     61.33 o 
   0  17   7       40.97      148.41    102.53 o 
   1  17   7     2713.19     2651.36    410.32 o 
   2  17   7     5370.53     6337.57    239.49 o 
   3  17   7      367.38      255.16    127.39 o 
   4  17   7     2370.78     2008.73    560.18 o 
   5  17   7        3.62       -9.76    133.86 o 
   6  17   7     2161.72     1364.29    531.69 o 
  -7  18   7      190.76       39.90    162.84 o 
  -6  18   7     1683.06     1089.20    377.80 o 
  -5  18   7      207.66       89.55    136.23 o 
  -4  18   7      743.61      579.17    171.68 o 
  -3  18   7      279.69      196.89    118.63 o 
  -2  18   7      299.22      232.19     66.15 o 
  -1  18   7      275.09      222.79     62.64 o 
   0  18   7     2753.52     2909.00    312.11 o 
   1  18   7     5325.28     5287.96    271.38 o 
   2  18   7     2347.99     2719.13    263.23 o 
   3  18   7     4377.92     5579.48    494.52 o 
   4  18   7      139.70      312.85    204.19 o 
   5  18   7     1632.01     1414.02    474.05 o 
   6  18   7      101.40      199.03    197.38 o 
  -6  19   7     2368.64     2097.17    650.05 o 
  -5  19   7      957.01      560.62    212.26 o 
  -4  19   7      516.74      332.00    115.77 o 
  -3  19   7     2733.31     2528.54    526.77 o 
  -2  19   7     2318.54     2895.72    445.14 o 
  -1  19   7      448.42      291.32     96.05 o 
   0  19   7     3662.93     3532.32    217.64 o 
   1  19   7     1244.27      951.52    284.62 o 
   2  19   7     6304.92     6894.37    299.81 o 
   3  19   7     3839.35     3936.95    485.73 o 
   4  19   7      654.87      362.93    282.89 o 
   5  19   7     2833.20     2672.13    530.50 o 
  -5  20   7      433.44      332.41    147.66 o 
  -4  20   7     3018.94     3297.01    657.16 o 
  -3  20   7      768.60      453.91    240.46 o 
  -2  20   7       18.79      194.97    209.33 o 
  -1  20   7     7178.65     8209.71    307.26 o 
   0  20   7     5575.02     6969.60    392.80 o 
   1  20   7      545.53      484.26    157.97 o 
   2  20   7     1621.86     1339.84    455.92 o 
   3  20   7      994.04      694.59    186.68 o 
   4  20   7     2210.58     1881.72    454.75 o 
  -3  21   7     1100.77      693.44    226.67 o 
  -2  21   7      220.05      205.09    144.82 o 
  -1  21   7     2207.42     1536.83    804.42 o 
   0  21   7      466.99      382.10    246.84 o 
   1  21   7       18.89      111.71    267.60 o 
   2  21   7     1366.79     3850.84    456.70 o 
 -12   0   8       86.24      -66.03    243.27 o 
 -10   0   8     2190.82     2157.85    490.68 o 
  -8   0   8       63.85      125.59     60.75 o 
  -6   0   8    37536.61    39719.96    889.66 o 
  -4   0   8    74461.58    76443.27    992.77 o 
  -2   0   8     4763.20     4659.46    171.94 o 
   0   0   8     8684.80     8399.40    191.37 o 
   2   0   8    44675.45    41151.69    817.07 o 
   4   0   8      388.34      206.18     86.90 o 
   6   0   8    10095.68    10959.93    370.24 o 
   8   0   8        5.02       75.98     59.71 o 
  10   0   8     5542.78     5860.28   1048.02 o 
 -12   1   8       71.18       73.42     85.96 o 
 -11   1   8     1675.62     1301.22    221.30 o 
 -10   1   8     3581.86     3749.31    171.96 o 
  -9   1   8     2895.04     2937.20    224.62 o 
  -8   1   8      549.39      479.37     92.79 o 
  -7   1   8      138.54      132.21     60.94 o 
  -6   1   8     1025.97      963.62    153.32 o 
  -5   1   8      253.50      296.91     56.56 o 
  -4   1   8    24654.51    23805.87    371.22 o 
  -3   1   8     1978.76     2161.88     49.83 o 
  -2   1   8    39355.73    39104.85    309.22 o 
  -1   1   8      322.16      248.43     53.00 o 
   0   1   8     1325.25     1340.84    252.98 o 
   1   1   8      449.08      137.89    137.98 o 
   2   1   8      806.29      737.28    109.40 o 
   3   1   8    20917.39    22791.24    487.32 o 
   4   1   8     1862.47     1880.76    217.43 o 
   5   1   8    16896.21    16483.48    313.88 o 
   6   1   8     1177.88     1202.81    215.36 o 
   7   1   8      371.79      332.88     83.98 o 
   8   1   8     7863.58     8325.10    390.60 o 
   9   1   8      454.22      507.67    210.06 o 
  10   1   8      298.96      358.74    115.02 o 
  11   1   8      485.74      393.14    182.30 o 
 -12   2   8      408.93      357.80    130.12 o 
 -11   2   8       70.53       80.02     78.71 o 
 -10   2   8      112.75      122.46     49.09 o 
  -9   2   8     8181.44     8700.98    257.70 o 
  -8   2   8       71.61      161.42     56.12 o 
  -7   2   8     2252.81     2155.75    147.38 o 
  -6   2   8      103.26       62.48     45.75 o 
  -5   2   8     3105.82     3066.03     85.26 o 
  -4   2   8     2071.62     2166.38     69.48 o 
  -3   2   8      284.95      297.79     40.21 o 
  -2   2   8    38311.71    39875.21    462.60 o 
  -1   2   8    20080.39    18991.11    614.11 o 
   0   2   8    22039.88    20023.35    408.43 o 
   1   2   8      444.86      601.05    111.75 o 
   2   2   8     7084.21     6733.71    238.85 o 
   3   2   8     1835.08     1593.87    126.03 o 
   4   2   8    31122.76    31854.46    663.36 o 
   5   2   8     7970.38     8161.39    233.31 o 
   6   2   8       71.02       94.17     43.26 o 
   7   2   8     9392.44     9820.20    322.20 o 
   8   2   8     7958.87     8310.45    382.66 o 
   9   2   8       22.65      168.52     87.56 o 
  10   2   8      446.00      411.22    198.16 o 
  11   2   8     1072.84      411.46    263.65 o 
 -12   3   8     3052.33     3101.87    468.12 o 
 -11   3   8     1500.60     1642.78    217.72 o 
 -10   3   8       15.74       73.61     76.73 o 
  -9   3   8      545.18      638.22    100.21 o 
  -8   3   8     3863.00     3977.47    129.67 o 
  -7   3   8      313.95      339.17     53.47 o 
  -6   3   8       35.16       50.79     52.39 o 
  -5   3   8    14075.12    14133.47    264.52 o 
  -4   3   8    31481.78    32873.42    555.45 o 
  -3   3   8     4576.17     4804.08    112.56 o 
  -2   3   8    76414.79    77895.79    634.19 o 
  -1   3   8     1277.52     1263.54    117.33 o 
   0   3   8    10134.27     9788.51    259.00 o 
   1   3   8     5366.89     5283.55    172.40 o 
   2   3   8     6817.75     6360.04    457.44 o 
   3   3   8     2437.25     2544.93    301.91 o 
   4   3   8        1.38        7.52     81.41 o 
   5   3   8     2368.29     2528.87    416.98 o 
   6   3   8    21943.82    22008.06    657.95 o 
   7   3   8     3697.13     3654.17    419.47 o 
   8   3   8      761.01      738.11    228.78 o 
   9   3   8      282.40      228.90     87.83 o 
  10   3   8     1137.70      902.41    319.93 o 
  11   3   8       15.29     -249.38    249.38 o 
 -12   4   8       99.94      155.33     84.06 o 
 -11   4   8     1839.75     1553.86    297.45 o 
 -10   4   8     1010.92      654.35    109.76 o 
  -9   4   8       40.34       88.47     51.13 o 
  -8   4   8     1028.90     1144.22    194.93 o 
  -7   4   8    26933.46    26916.10    447.70 o 
  -6   4   8    10264.51    10103.09    269.62 o 
  -5   4   8     1126.22     1204.90     76.53 o 
  -4   4   8    18512.55    18425.34    265.14 o 
  -3   4   8    24453.33    25411.04    545.40 o 
  -2   4   8     7017.72     7114.40    150.48 o 
  -1   4   8     4796.33     4387.60    151.03 o 
   0   4   8      890.09      730.13     99.25 o 
   1   4   8     7067.28     6839.84    164.87 o 
   2   4   8    15194.66    14759.46    317.86 o 
   3   4   8      217.47      310.75     72.52 o 
   4   4   8    20997.05    22697.13    975.42 o 
   5   4   8     1947.27     1892.24    260.14 o 
   6   4   8     8570.56     9130.51    287.56 o 
   7   4   8     1934.72     2066.10    323.31 o 
   8   4   8      646.46      435.39    181.55 o 
   9   4   8      268.07      222.73    151.71 o 
  10   4   8     1440.16     1044.15    233.28 o 
  11   4   8      161.03      249.23    108.82 o 
 -11   5   8       31.22      110.15    126.41 o 
 -10   5   8      246.27      154.21     49.58 o 
  -9   5   8     8160.16     8733.76    278.57 o 
  -8   5   8      594.74      560.45    123.87 o 
  -7   5   8     1145.07     1001.34    148.38 o 
  -6   5   8     6567.39     6509.99    203.10 o 
  -5   5   8    29068.46    30015.76    486.23 o 
  -4   5   8     9537.14     9867.78    184.08 o 
  -3   5   8      228.58      203.43     29.79 o 
  -2   5   8     1955.41     2038.86     66.51 o 
  -1   5   8    10027.84     9636.62    103.16 o 
   0   5   8     2374.57     2305.77     76.73 o 
   1   5   8     5680.53     5623.68    142.94 o 
   2   5   8    31583.85    31368.11    439.46 o 
   3   5   8    12013.59    12258.25    237.40 o 
   4   5   8      103.95       78.38     30.83 o 
   5   5   8    23081.98    23879.38    489.76 o 
   6   5   8    20870.98    21914.04    683.65 o 
   7   5   8      553.95      449.31    116.26 o 
   8   5   8      333.51      315.30    120.23 o 
   9   5   8      112.23      237.25    116.72 o 
  10   5   8      479.68      213.66    129.53 o 
 -11   6   8      161.56      249.37    103.68 o 
 -10   6   8     1672.45     1441.60    237.30 o 
  -9   6   8      577.86      518.46     97.51 o 
  -8   6   8      102.97       63.86     60.71 o 
  -7   6   8    10501.33    10312.45    209.78 o 
  -6   6   8     6643.97     6787.49    206.81 o 
  -5   6   8       52.39       50.65     56.85 o 
  -4   6   8    20867.29    21044.68    384.27 o 
  -3   6   8     1643.10     1470.38     60.40 o 
  -2   6   8     8265.49     7663.61    199.63 o 
  -1   6   8      332.94      346.83     88.25 o 
   0   6   8    19526.31    19388.76    645.06 o 
   1   6   8     4066.19     3708.11    100.07 o 
   2   6   8     1122.64     1072.72     66.40 o 
   3   6   8     2870.49     2767.65    118.38 o 
   4   6   8    55683.82    57668.93   1403.22 o 
   5   6   8       15.27       -2.32     75.34 o 
   6   6   8        9.04      143.10     74.84 o 
   7   6   8     1274.04     1226.07    149.57 o 
   8   6   8     9610.33    10355.42    484.92 o 
   9   6   8      249.64      326.47    123.31 o 
  10   6   8       62.35      -69.18    163.67 o 
 -11   7   8      400.92      410.44    180.51 o 
 -10   7   8      246.04      215.36    124.82 o 
  -9   7   8      577.05      428.94    109.45 o 
  -8   7   8     1535.89     1279.61    213.33 o 
  -7   7   8     1628.72     1435.47    130.22 o 
  -6   7   8     3327.03     3263.30     86.84 o 
  -5   7   8    11951.99    12168.56    312.73 o 
  -4   7   8     8324.76     8904.12    234.39 o 
  -3   7   8     4606.38     4859.41    148.37 o 
  -2   7   8    51908.30    55487.69   1107.33 o 
  -1   7   8     5998.50     5554.04    187.97 o 
   0   7   8    56520.80    58339.35   1028.39 o 
   1   7   8     1783.31     1709.82     59.23 o 
   2   7   8    14039.88    13513.41    221.88 o 
   3   7   8    10392.48    10119.11    225.49 o 
   4   7   8     1613.16     1463.38    268.81 o 
   5   7   8        5.76       64.15     84.86 o 
   6   7   8    18984.25    20251.83    617.79 o 
   7   7   8      939.05     1040.41    192.42 o 
   8   7   8      260.25      319.26    105.00 o 
   9   7   8      451.60      510.06    171.00 o 
  10   7   8     1389.91      864.30    249.12 o 
 -11   8   8      252.82      183.18    155.43 o 
 -10   8   8        1.02     -106.87    178.99 o 
  -9   8   8      121.18      104.74     76.89 o 
  -8   8   8     2818.00     2789.62    187.67 o 
  -7   8   8     9935.60    10595.92    288.47 o 
  -6   8   8      122.59      115.12     43.28 o 
  -5   8   8     4421.45     4096.12    129.03 o 
  -4   8   8     2651.44     2873.41     95.97 o 
  -3   8   8    15087.39    14652.04    299.38 o 
  -2   8   8    32928.18    31748.30    662.17 o 
  -1   8   8       95.51       87.15     45.49 o 
   0   8   8    10791.08    10714.33    308.22 o 
   1   8   8    16411.81    16451.17    251.72 o 
   2   8   8     1680.17     1674.38     85.34 o 
   3   8   8     2709.01     2743.67    253.00 o 
   4   8   8    21688.75    22937.65    397.73 o 
   5   8   8     6623.80     6814.11    224.12 o 
   6   8   8      319.44      217.70     82.20 o 
   7   8   8     1614.91     1658.43    268.10 o 
   8   8   8      372.72      125.36    133.68 o 
   9   8   8       22.47       48.30    106.95 o 
  10   8   8      890.27      469.15    168.02 o 
 -11   9   8      413.68      315.02    378.21 o 
 -10   9   8     1631.52      826.60    346.42 o 
  -9   9   8     1423.68     1190.15    260.45 o 
  -8   9   8     3021.35     2838.61    315.69 o 
  -7   9   8     1701.54     1736.00    249.10 o 
  -6   9   8     8850.18     8897.52    425.89 o 
  -5   9   8     5086.05     5137.79    304.08 o 
  -4   9   8     6422.86     6854.08    246.77 o 
  -3   9   8      101.33       95.74    106.66 o 
  -2   9   8     8861.28     9074.00    325.10 o 
  -1   9   8      105.27      120.14     45.77 o 
   0   9   8    11600.66    11227.02    279.99 o 
   1   9   8     3932.52     3639.43     76.90 o 
   2   9   8      168.29      138.97     71.09 o 
   3   9   8     6022.13     5654.74    150.04 o 
   4   9   8     3176.95     3542.89    228.50 o 
   5   9   8     1205.55     1357.55    179.68 o 
   6   9   8      256.40      171.01     66.64 o 
   7   9   8     1979.36     1848.28    334.56 o 
   8   9   8     5456.21     5920.88    218.26 o 
   9   9   8     1044.87      695.12    244.54 o 
  10   9   8      187.92      135.61    115.09 o 
 -10  10   8       76.50      117.15    117.22 o 
  -9  10   8     1111.97      932.98    218.22 o 
  -8  10   8       13.91      146.94     76.38 o 
  -7  10   8      634.49      697.03    141.32 o 
  -6  10   8     8928.77     8821.54    415.35 o 
  -5  10   8      174.91      153.24     92.09 o 
  -4  10   8    34842.27    35468.57    750.02 o 
  -3  10   8      461.85      483.16     99.88 o 
  -2  10   8     2075.56     1937.11    251.41 o 
  -1  10   8      644.01      474.68    127.44 o 
   0  10   8      843.41      801.52     77.50 o 
   1  10   8    13824.42    13990.54    289.97 o 
   2  10   8     6037.67     6113.44    248.54 o 
   3  10   8     7015.16     7027.35    236.16 o 
   4  10   8     4563.37     4640.51    185.96 o 
   5  10   8       16.67       66.10     68.93 o 
   6  10   8     2456.08     1874.44    318.55 o 
   7  10   8     1015.21      969.55    162.59 o 
   8  10   8       96.04       13.56     82.45 o 
   9  10   8       17.99      127.18     63.66 o 
 -10  11   8        0.09       46.36    205.00 o 
  -9  11   8       69.00       86.01     93.42 o 
  -8  11   8     3446.68     3826.22    405.36 o 
  -7  11   8     2745.51     2723.08    220.42 o 
  -6  11   8     6795.45     7360.20    408.15 o 
  -5  11   8     1914.31     2122.08    484.40 o 
  -4  11   8     5889.60     6312.23    315.32 o 
  -3  11   8    15335.00    16037.74    330.50 o 
  -2  11   8     5883.72     6256.55    229.86 o 
  -1  11   8        9.69       59.51     54.88 o 
   0  11   8     3045.15     2928.42    119.74 o 
   1  11   8     3357.60     3339.69    137.43 o 
   2  11   8     2273.01     2307.85    109.27 o 
   3  11   8     7706.51     7323.68    258.82 o 
   4  11   8     8974.17     8983.91    324.78 o 
   5  11   8     4338.29     3501.94    138.07 o 
   6  11   8       56.24      -76.57    124.44 o 
   7  11   8      153.37       63.05    109.79 o 
   8  11   8       68.69       79.66    102.07 o 
   9  11   8     1381.04      836.40    193.33 o 
 -10  12   8     1449.66      983.76    341.55 o 
  -9  12   8      720.50      555.11    150.91 o 
  -8  12   8      847.20      980.81    308.15 o 
  -7  12   8      364.47      245.86     66.93 o 
  -6  12   8     6363.02     6105.50    249.76 o 
  -5  12   8     3245.60     3230.24    591.12 o 
  -4  12   8      240.57      125.93     64.30 o 
  -3  12   8     3417.03     3341.29    189.54 o 
  -2  12   8    12893.55    12585.72    333.32 o 
  -1  12   8     3511.42     3301.90    126.79 o 
   0  12   8    10954.17    10927.91    265.77 o 
   1  12   8      582.28      515.71     87.77 o 
   2  12   8       96.97       61.66     50.99 o 
   3  12   8      371.06      421.71     78.61 o 
   4  12   8      199.96      187.60     73.77 o 
   5  12   8       45.51      124.96     79.73 o 
   6  12   8     1309.76     1044.80    221.83 o 
   7  12   8      231.81      204.92     62.78 o 
   8  12   8     1279.09      962.10    184.18 o 
   9  12   8      587.91      503.25    146.93 o 
  -9  13   8      995.99      801.45    332.67 o 
  -8  13   8     5298.89     5852.36    242.76 o 
  -7  13   8      904.98      836.97    199.62 o 
  -6  13   8     1478.53     1271.90    502.44 o 
  -5  13   8     6947.85     7750.65    363.29 o 
  -4  13   8     8094.66     8417.56    541.21 o 
  -3  13   8     2026.99     2019.23    337.79 o 
  -2  13   8     4967.18     4945.46    167.41 o 
  -1  13   8     3922.91     3831.43    159.11 o 
   0  13   8     2592.30     2857.45    201.57 o 
   1  13   8      103.46       81.58     68.54 o 
   2  13   8     1788.32     1328.41    170.80 o 
   3  13   8      788.85      472.61    104.78 o 
   4  13   8      406.75      499.43     96.30 o 
   5  13   8       16.62       58.34     72.75 o 
   6  13   8     1368.33     1307.01    238.84 o 
   7  13   8     2654.43     2923.71    157.50 o 
   8  13   8     4192.19     5133.94    441.51 o 
  -9  14   8        2.38     -209.91    209.91 o 
  -8  14   8     1831.88     1619.58    404.68 o 
  -7  14   8     3582.42     4129.75    296.21 o 
  -6  14   8     5871.67     6394.21    328.14 o 
  -5  14   8      284.01      253.37    100.02 o 
  -4  14   8      891.23      550.10    145.04 o 
  -3  14   8      305.99      206.89     97.08 o 
  -2  14   8      102.77      129.55    128.85 o 
  -1  14   8     1237.74     1025.08    158.64 o 
   0  14   8     9968.81    10216.54    276.29 o 
   1  14   8     3786.69     3696.27    150.61 o 
   2  14   8     8902.57     9601.48    602.37 o 
   3  14   8    11711.64    11988.55    393.34 o 
   4  14   8     7020.09     6613.90    203.92 o 
   5  14   8      620.85      459.12     93.87 o 
   6  14   8      113.77      -31.88     89.66 o 
   7  14   8     3939.51     3391.50    298.32 o 
   8  14   8      829.95      494.98    103.99 o 
  -8  15   8     2457.17     2175.86    569.01 o 
  -7  15   8     1473.68     1032.22    360.69 o 
  -6  15   8     1877.15     1835.09    344.94 o 
  -5  15   8      966.88      784.84    245.52 o 
  -4  15   8     2545.39     2331.83    446.52 o 
  -3  15   8     2444.95     2404.96    222.22 o 
  -2  15   8       49.43      -27.09    104.59 o 
  -1  15   8     6988.46     6904.73    437.24 o 
   0  15   8       89.09       94.40     62.15 o 
   1  15   8     1574.74     1135.21    210.22 o 
   2  15   8    25319.70    26215.89   1144.78 o 
   3  15   8      328.56      276.38    132.79 o 
   4  15   8      918.13      531.55    186.14 o 
   5  15   8     4649.78     4544.66    164.24 o 
   6  15   8     9201.86     9987.43    331.74 o 
   7  15   8      471.78      358.51     83.28 o 
  -8  16   8      933.52      586.21    173.25 o 
  -7  16   8      580.42      412.14    206.22 o 
  -6  16   8     1873.91     1998.38    508.55 o 
  -5  16   8       34.91     -109.15    162.38 o 
  -4  16   8       50.44      134.74    186.18 o 
  -3  16   8     8540.49     9737.43    814.16 o 
  -2  16   8      551.02      506.45    108.82 o 
  -1  16   8      421.36      289.66    100.92 o 
   0  16   8     4302.91     4391.31    459.28 o 
   1  16   8     6768.15     7758.69    347.74 o 
   2  16   8     3579.85     4040.70    216.72 o 
   3  16   8        0.83      -18.62     81.76 o 
   4  16   8     6177.13     6024.29    280.78 o 
   5  16   8     2685.92     2110.62    528.52 o 
   6  16   8       56.94      150.76     85.03 o 
   7  16   8      350.96      383.92    129.66 o 
  -7  17   8        3.23       58.16    278.63 o 
  -6  17   8      965.96     1024.50    285.02 o 
  -5  17   8    10231.11    10426.05    304.70 o 
  -4  17   8        5.90       96.44    108.50 o 
  -3  17   8      285.69      313.73    106.49 o 
  -2  17   8      644.46      454.15    160.56 o 
  -1  17   8     3316.01     3835.49    468.40 o 
   0  17   8     2682.21     2800.36    328.58 o 
   1  17   8      769.80      722.88    184.73 o 
   2  17   8      437.75      344.70    217.99 o 
   3  17   8     1452.10     1351.71    283.01 o 
   4  17   8      303.12      194.16    107.68 o 
   5  17   8       68.31      207.31    100.41 o 
   6  17   8     1968.58     1875.34    502.80 o 
  -6  18   8      267.76      449.46    116.46 o 
  -5  18   8      359.92      576.39    346.10 o 
  -4  18   8     2599.26     2181.97    469.15 o 
  -3  18   8      542.61      541.63    160.37 o 
  -2  18   8     2628.95     1987.72    365.55 o 
  -1  18   8     3168.04     2798.13    273.00 o 
   0  18   8     8577.16     9710.42    313.66 o 
   1  18   8     1933.20     1879.80    370.28 o 
   2  18   8       31.75       93.19     92.42 o 
   3  18   8     2324.26     2077.30    489.95 o 
   4  18   8     1014.96      613.89    183.20 o 
   5  18   8      168.83      282.22    408.54 o 
  -6  19   8     2844.90     3009.76    761.93 o 
  -5  19   8      789.33      531.81    186.30 o 
  -4  19   8      289.06      213.04    146.61 o 
  -3  19   8     1104.97      992.51    217.81 o 
  -2  19   8      338.63      169.22    128.26 o 
  -1  19   8     6492.13     6525.30    218.20 o 
   0  19   8     1870.77     1668.76    384.15 o 
   1  19   8     2425.77     1937.49    473.47 o 
   2  19   8     5467.20     5986.26    232.39 o 
   3  19   8      579.49      485.15    192.33 o 
   4  19   8      655.42      619.65    168.13 o 
  -4  20   8      487.10      538.20    184.39 o 
  -3  20   8      648.27      492.19    159.95 o 
  -2  20   8        7.46       82.04    102.86 o 
  -1  20   8     1626.08     1272.76    381.05 o 
   0  20   8      385.23      184.23    138.10 o 
   1  20   8     4446.05     4574.65    534.39 o 
   2  20   8      165.27      340.64    410.64 o 
   3  20   8      935.46      785.37    283.88 o 
  -3  21   8     2526.86     1782.84    845.18 o 
  -2  21   8      848.11      458.30    170.94 o 
  -1  21   8      324.59      123.58    152.78 o 
   0  21   8     1798.13     1782.05    551.09 o 
   1  21   8      467.75      232.08    112.67 o 
 -11   0   9      318.21      191.03     63.62 o 
  -9   0   9     2993.90     3138.44    276.68 o 
  -7   0   9      575.91      522.65    144.51 o 
  -5   0   9    11938.13    11825.78    294.50 o 
  -3   0   9    30861.05    30937.27    506.91 o 
  -1   0   9    12363.83    11716.37    677.92 o 
   1   0   9    47345.17    45449.50    908.87 o 
   3   0   9    28992.54    28680.23   1025.31 o 
   5   0   9     2981.32     2536.39    131.99 o 
   7   0   9      395.61      326.60     76.23 o 
   9   0   9     3645.79     3852.79   1495.32 o 
  11   0   9     2884.83     2038.95    578.34 o 
 -12   1   9       87.20       63.59     74.39 o 
 -11   1   9        4.39      178.76     76.64 o 
 -10   1   9      178.81      206.53     68.90 o 
  -9   1   9     1648.32     1582.14    205.96 o 
  -8   1   9     2304.29     2270.21    146.11 o 
  -7   1   9    14655.59    15660.35    264.05 o 
  -6   1   9     2297.71     2191.95     75.05 o 
  -5   1   9      279.76      236.05     62.86 o 
  -4   1   9      484.10      411.30     42.71 o 
  -3   1   9    29093.86    29703.79    241.55 o 
  -2   1   9     2513.04     2416.53     77.95 o 
  -1   1   9     8063.79     7248.57    164.32 o 
   0   1   9     9066.62     8704.90    341.72 o 
   1   1   9     1817.44     1853.42    358.48 o 
   2   1   9    26584.71    27275.41   1053.21 o 
   3   1   9    19294.05    18382.10    433.42 o 
   4   1   9    21159.16    21970.73    724.00 o 
   5   1   9     3638.81     4012.04    202.88 o 
   6   1   9     1126.06      883.35    121.33 o 
   7   1   9      282.56      339.62     84.65 o 
   8   1   9     4792.23     4841.14    249.24 o 
   9   1   9     2410.70     2035.72    450.22 o 
  10   1   9     1265.36     1143.33    357.98 o 
  11   1   9       87.14      145.92    197.38 o 
 -12   2   9      414.69      369.35     93.81 o 
 -11   2   9     3442.65     3321.69    309.15 o 
 -10   2   9      134.78      132.18     61.94 o 
  -9   2   9      623.28      641.58     92.87 o 
  -8   2   9     1814.79     1801.54    267.39 o 
  -7   2   9     3395.68     3366.28    144.09 o 
  -6   2   9    24398.92    25774.58    431.52 o 
  -5   2   9     1536.48     1575.73     82.80 o 
  -4   2   9    18078.19    18387.28    270.55 o 
  -3   2   9     1836.42     1948.18     52.46 o 
  -2   2   9    19922.20    20796.80    327.94 o 
  -1   2   9       61.91       72.14     45.23 o 
   0   2   9    34248.06    34022.99    602.18 o 
   1   2   9      147.36      151.64     66.09 o 
   2   2   9      699.32     1089.09    219.05 o 
   3   2   9     6739.37     6859.35    207.90 o 
   4   2   9    13636.86    15003.70    325.29 o 
   5   2   9        6.10       59.55    108.29 o 
   6   2   9    20174.99    21051.72    555.48 o 
   7   2   9      357.02      279.07    152.11 o 
   8   2   9     7392.35     7408.07    501.24 o 
   9   2   9      533.34      529.15    430.11 o 
  10   2   9     3063.86     3423.33    735.14 o 
 -12   3   9      203.95      156.31     81.56 o 
 -11   3   9     2943.17     3186.12    169.31 o 
 -10   3   9      656.82      493.28    100.09 o 
  -9   3   9    14969.01    16055.71    401.92 o 
  -8   3   9     7078.55     7172.55    245.75 o 
  -7   3   9     1763.14     1879.27     93.85 o 
  -6   3   9     1569.00     1764.32    154.49 o 
  -5   3   9     4224.92     4579.06    102.01 o 
  -4   3   9     1386.57     1432.77     72.02 o 
  -3   3   9     1817.66     1822.32     52.96 o 
  -2   3   9    21558.61    20359.98    316.36 o 
  -1   3   9      845.26      815.07    116.59 o 
   0   3   9       98.60       43.17     38.11 o 
   1   3   9     3012.31     2541.20    118.09 o 
   2   3   9     1483.93     1430.64    224.46 o 
   3   3   9     4738.04     4291.84    434.29 o 
   4   3   9    15876.34    15335.35    326.61 o 
   5   3   9    17850.86    18435.24    449.74 o 
   6   3   9      105.54      202.95     85.81 o 
   7   3   9       50.16       99.60     87.45 o 
   8   3   9     6767.34     7302.33    351.86 o 
   9   3   9     1161.91      891.22    226.26 o 
  10   3   9      889.31      763.49    179.97 o 
 -12   4   9       25.57       74.64     83.63 o 
 -11   4   9     1180.18      859.99    195.45 o 
 -10   4   9       59.34      -64.78     69.56 o 
  -9   4   9     1353.94     1344.82    230.22 o 
  -8   4   9       53.05      114.94     46.94 o 
  -7   4   9      180.16      223.45     67.91 o 
  -6   4   9      477.92      475.08     81.36 o 
  -5   4   9      159.36      173.98     47.63 o 
  -4   4   9    20637.77    20140.14    270.69 o 
  -3   4   9     5894.71     5835.87    171.19 o 
  -2   4   9      266.04      221.99     43.05 o 
  -1   4   9     9672.77     9515.86    226.65 o 
   0   4   9    39704.43    36213.19    359.08 o 
   1   4   9    13767.65    13619.54    250.14 o 
   2   4   9    16753.22    16947.27    291.17 o 
   3   4   9    25102.68    24869.60    570.27 o 
   4   4   9    19535.31    19735.39    477.02 o 
   5   4   9     3591.09     3804.94    285.90 o 
   6   4   9     2246.91     1971.13    324.47 o 
   7   4   9       24.06      108.65     99.49 o 
   8   4   9     1696.52     1474.96    255.80 o 
   9   4   9     1656.01     1342.10    339.73 o 
  10   4   9        1.37     -206.26    206.26 o 
 -11   5   9        1.47      -99.14    113.65 o 
 -10   5   9      431.04      308.15     72.57 o 
  -9   5   9     2154.28     2600.42    219.62 o 
  -8   5   9      625.34      610.99     95.41 o 
  -7   5   9     1601.22     1605.51    234.74 o 
  -6   5   9    18924.94    19691.75    376.60 o 
  -5   5   9     3991.61     4006.85    121.87 o 
  -4   5   9     8325.11     8350.17    147.25 o 
  -3   5   9     1454.46     1346.76    136.71 o 
  -2   5   9     3175.43     2894.87     89.17 o 
  -1   5   9     1974.45     1857.71    104.50 o 
   0   5   9    20122.93    20806.09    354.13 o 
   1   5   9     7348.21     7733.05    192.51 o 
   2   5   9    59968.88    57528.95   1261.04 o 
   3   5   9     1470.43     1393.28    130.30 o 
   4   5   9      240.70      245.24     50.05 o 
   5   5   9       94.59       66.35    104.78 o 
   6   5   9     7312.03     7669.41    222.29 o 
   7   5   9      426.79      352.05     99.58 o 
   8   5   9      220.98      196.65    107.53 o 
   9   5   9     1265.55     1386.61    209.25 o 
  10   5   9      216.68      175.78     80.28 o 
 -11   6   9     6784.83     7848.40    379.02 o 
 -10   6   9       14.64       37.97     59.46 o 
  -9   6   9     1047.35      992.61    198.86 o 
  -8   6   9     3242.66     3437.67    234.53 o 
  -7   6   9    12048.29    12645.89    262.76 o 
  -6   6   9    10548.81    10946.86    261.03 o 
  -5   6   9      893.66      804.67    138.07 o 
  -4   6   9    19933.82    20710.79    355.84 o 
  -3   6   9     1022.62      964.96     66.32 o 
  -2   6   9    18171.00    18845.13    314.98 o 
  -1   6   9     3204.25     3138.95    154.50 o 
   0   6   9       32.29       86.58     38.81 o 
   1   6   9     2433.54     2237.18    114.60 o 
   2   6   9    20029.40    20012.89    273.70 o 
   3   6   9    16454.45    16129.32    287.71 o 
   4   6   9     6763.78     6554.01    321.71 o 
   5   6   9      819.32      817.88    157.87 o 
   6   6   9      784.83      757.33    191.99 o 
   7   6   9      378.28      286.71    119.06 o 
   8   6   9      699.39      432.36    164.00 o 
   9   6   9        4.36     -109.89    121.98 o 
  10   6   9       76.05      277.84    107.22 o 
 -11   7   9     1959.56     1732.39    373.55 o 
 -10   7   9      320.40      399.08    221.13 o 
  -9   7   9    12774.89    14147.62    384.83 o 
  -8   7   9     3488.65     3765.42    139.61 o 
  -7   7   9       33.46      -43.57     67.85 o 
  -6   7   9     3313.63     3766.96    133.09 o 
  -5   7   9      413.61      343.29     54.89 o 
  -4   7   9     3134.16     3107.51    116.05 o 
  -3   7   9     5628.98     5593.71    176.97 o 
  -2   7   9     5663.91     5121.42    135.12 o 
  -1   7   9      994.85      850.59    123.69 o 
   0   7   9      994.52     1081.10     53.18 o 
   1   7   9       39.57       41.67     46.43 o 
   2   7   9      424.82      536.78     50.86 o 
   3   7   9      273.76      313.10     42.64 o 
   4   7   9      383.96      146.83     92.28 o 
   5   7   9     9884.16     9915.54    426.98 o 
   6   7   9      263.06       85.17    213.50 o 
   7   7   9      825.69     1126.35    274.43 o 
   8   7   9     3148.65     2902.03    541.46 o 
   9   7   9        6.29        3.87    129.49 o 
  10   7   9      208.83      186.72    122.47 o 
 -11   8   9      602.65      474.18    169.17 o 
 -10   8   9      220.89      307.93    158.60 o 
  -9   8   9      222.97      209.61    133.78 o 
  -8   8   9      989.99      913.08    245.63 o 
  -7   8   9     1523.29     1675.63    112.17 o 
  -6   8   9     1835.10     1853.44     97.25 o 
  -5   8   9    14535.59    14568.88    250.50 o 
  -4   8   9    22660.81    22550.50    443.41 o 
  -3   8   9     3953.69     3946.85    271.99 o 
  -2   8   9      244.60      364.50     73.81 o 
  -1   8   9     2182.73     2163.98     74.91 o 
   0   8   9      624.13      572.04     89.03 o 
   1   8   9     7652.84     7800.58    204.84 o 
   2   8   9     6937.94     6739.25    160.22 o 
   3   8   9     1060.74     1007.06     50.06 o 
   4   8   9    28628.73    28675.47    614.63 o 
   5   8   9     6321.76     6101.05    214.61 o 
   6   8   9     4170.14     4597.89    281.81 o 
   7   8   9     5924.48     5979.25    373.92 o 
   8   8   9      174.65      158.67    100.26 o 
   9   8   9      356.17      512.85    150.41 o 
  10   8   9      569.89      341.71    126.26 o 
 -11   9   9      179.17      174.74    283.01 o 
 -10   9   9      690.42      808.53    224.63 o 
  -9   9   9     1070.44     1271.83    270.29 o 
  -8   9   9     3153.02     2990.11    145.66 o 
  -7   9   9     4662.00     4885.28    193.49 o 
  -6   9   9     6936.70     6879.38    385.77 o 
  -5   9   9     3039.41     3527.61    237.58 o 
  -4   9   9     1076.08     1256.43    163.20 o 
  -3   9   9     1498.93     1252.13    163.32 o 
  -2   9   9     1160.44     1392.94    197.89 o 
  -1   9   9    31589.69    32514.91    754.52 o 
   0   9   9    24609.65    25066.62    429.94 o 
   1   9   9     7618.10     7481.54    200.82 o 
   2   9   9    12962.30    13244.50    221.74 o 
   3   9   9     1425.84     1369.24    198.41 o 
   4   9   9     4040.88     4334.86    229.31 o 
   5   9   9       38.49       48.80     71.67 o 
   6   9   9      478.44      631.26    116.94 o 
   7   9   9        0.81       -0.53    109.37 o 
   8   9   9     1119.65      974.91    170.70 o 
   9   9   9     3154.40     2413.58    569.36 o 
 -10  10   9     1430.29     1157.11    392.05 o 
  -9  10   9      821.84      793.71    286.90 o 
  -8  10   9     4869.90     4957.48    257.78 o 
  -7  10   9     3205.74     3381.71    277.86 o 
  -6  10   9       83.47      106.15     63.22 o 
  -5  10   9     7965.42     8044.77    254.82 o 
  -4  10   9     7267.46     7506.83    303.50 o 
  -3  10   9     4844.64     4523.33    134.67 o 
  -2  10   9     1162.73     1456.19    203.42 o 
  -1  10   9       33.41       41.69     61.45 o 
   0  10   9      561.28      369.73     66.49 o 
   1  10   9     8226.43     8189.85    211.42 o 
   2  10   9    14924.80    14177.59    236.15 o 
   3  10   9     7687.54     7310.32    480.78 o 
   4  10   9       31.87       81.98     56.93 o 
   5  10   9     5174.33     5319.62    217.38 o 
   7  10   9       76.49      106.03     57.12 o 
   8  10   9     1723.92     1310.99    262.19 o 
   9  10   9      116.18      153.70    118.40 o 
 -10  11   9      255.35       -4.55    128.45 o 
  -9  11   9      656.66      310.65    161.47 o 
  -8  11   9     6791.00     7035.92    346.70 o 
  -7  11   9     1619.44     1501.50    283.40 o 
  -6  11   9     1516.86     1881.02    361.10 o 
  -5  11   9     1037.58      892.03    212.42 o 
  -4  11   9      889.62      808.35    124.15 o 
  -3  11   9      373.42      343.02    103.18 o 
  -2  11   9        4.15       14.35     58.35 o 
  -1  11   9     2583.71     2471.20    166.71 o 
   0  11   9     1779.72     1861.90    109.08 o 
   1  11   9     6715.68     6624.69    269.42 o 
   2  11   9      253.54      216.52     62.46 o 
   3  11   9      338.53      148.79     86.64 o 
   4  11   9     6962.89     7067.13    191.53 o 
   5  11   9      300.52      437.03     90.69 o 
   6  11   9     7789.28     7743.98    347.11 o 
   7  11   9     4178.03     4907.04    250.34 o 
   8  11   9     8697.96     9517.97    390.93 o 
   9  11   9      461.20      481.39    122.42 o 
 -10  12   9       58.67      288.85    126.82 o 
  -9  12   9       73.22      -73.79    179.58 o 
  -8  12   9      259.42      308.67    126.01 o 
  -7  12   9     4305.12     4641.06    253.57 o 
  -6  12   9     7806.33     7847.92    340.48 o 
  -5  12   9     7525.80     8001.34    223.07 o 
  -4  12   9      283.59      203.75    106.83 o 
  -3  12   9      113.56      146.97     72.90 o 
  -2  12   9      468.62      514.79    122.19 o 
  -1  12   9     7242.43     7845.27    369.53 o 
   0  12   9    18157.28    19494.44    642.18 o 
   1  12   9     6251.35     6226.12    352.36 o 
   2  12   9     2087.99     2022.89    172.83 o 
   3  12   9     3361.47     3966.75    341.61 o 
   4  12   9      759.01      644.57    107.78 o 
   5  12   9     4801.56     4826.68    241.62 o 
   6  12   9     6494.35     5885.13    419.57 o 
   7  12   9     9491.75    10850.76    332.97 o 
   8  12   9      234.16      363.48     92.35 o 
  -9  13   9      686.73      451.99    181.25 o 
  -8  13   9     1035.79      828.42    453.46 o 
  -7  13   9     5258.67     5480.60    233.02 o 
  -6  13   9        3.03      128.70    233.87 o 
  -5  13   9       11.46       96.21     89.89 o 
  -4  13   9       37.07       89.38     76.34 o 
  -3  13   9     5208.03     5946.98    251.78 o 
  -2  13   9    14401.93    14093.31    384.95 o 
  -1  13   9     7390.93     7560.69    296.81 o 
   0  13   9     9582.71     9820.57    269.24 o 
   1  13   9    15350.77    15925.81    331.60 o 
   2  13   9       87.52      156.96     61.91 o 
   3  13   9      196.49      113.84     59.23 o 
   4  13   9     4225.01     4104.84    171.54 o 
   5  13   9     1988.69     1808.34    320.08 o 
   6  13   9     4055.72     3925.17    171.74 o 
   7  13   9      171.24      188.52     72.10 o 
   8  13   9      144.99      123.60    129.41 o 
  -9  14   9      893.54      725.20    242.42 o 
  -8  14   9      681.40      700.16    269.09 o 
  -7  14   9     1605.28     1615.77    363.69 o 
  -6  14   9      903.13      557.58    385.99 o 
  -5  14   9     2642.47     2627.20    665.75 o 
  -4  14   9      130.60      129.14     91.30 o 
  -3  14   9     1700.41     1633.50    285.03 o 
  -2  14   9       13.87      149.40     97.89 o 
  -1  14   9        5.96      156.45     61.54 o 
   0  14   9    21963.94    23404.29    987.28 o 
   1  14   9     5219.60     5203.27    242.71 o 
   2  14   9      161.46      157.78     82.31 o 
   3  14   9     1700.09     1464.48    301.31 o 
   4  14   9     9461.21     9653.43    386.02 o 
   5  14   9     3642.11     3630.48    144.63 o 
   6  14   9     1327.16     1106.76    212.72 o 
   7  14   9     1059.09     1030.91    190.46 o 
   8  14   9      393.76      250.72    118.50 o 
  -8  15   9     1163.82     1086.35    274.00 o 
  -7  15   9     1396.52     1289.88    330.25 o 
  -6  15   9       70.68      166.40    165.43 o 
  -5  15   9     2309.70     2368.80    577.70 o 
  -4  15   9       40.31       69.88     88.04 o 
  -3  15   9      617.84      597.77    143.34 o 
  -2  15   9      273.21       67.16    107.47 o 
  -1  15   9     1218.11     1136.18    186.03 o 
   0  15   9       55.08      117.78     87.23 o 
   1  15   9     6047.88     6398.80    340.04 o 
   2  15   9      510.12      352.57    150.85 o 
   3  15   9      118.70      140.17     80.59 o 
   4  15   9       10.60      110.38    134.58 o 
   5  15   9      895.78      590.21    151.82 o 
   6  15   9     1357.52     1028.46    235.94 o 
   7  15   9      980.06      692.88    185.78 o 
  -8  16   9     3032.62     2201.84    569.92 o 
  -7  16   9     1701.80     1386.60    428.65 o 
  -6  16   9     1490.50     1101.70    299.39 o 
  -5  16   9      321.78      251.77    141.99 o 
  -4  16   9      836.45     1069.02    230.76 o 
  -3  16   9     2146.89     1656.68    369.82 o 
  -2  16   9     4471.50     4477.65    170.21 o 
  -1  16   9       11.98       75.75     96.45 o 
   0  16   9     4740.48     4776.87    167.86 o 
   1  16   9       33.84       -2.11    112.74 o 
   2  16   9      975.14      545.03    165.69 o 
   3  16   9     5359.60     5701.77    610.73 o 
   4  16   9       14.87      116.88     89.56 o 
   5  16   9      249.54      180.24     78.27 o 
   6  16   9      879.81      637.02    212.63 o 
   7  16   9      905.38      455.07    120.96 o 
  -7  17   9       28.04      -22.00    197.21 o 
  -6  17   9     2157.53     1926.02    449.72 o 
  -5  17   9     2148.75     1908.78    521.03 o 
  -4  17   9     1588.40     1251.97    318.34 o 
  -3  17   9      378.59      304.28     94.13 o 
  -2  17   9    21798.35    23112.98    516.73 o 
  -1  17   9      149.67      235.53     55.60 o 
   0  17   9      696.74      734.23    173.05 o 
   1  17   9     5024.07     4779.10    507.55 o 
   2  17   9     3573.55     3135.03    211.82 o 
   3  17   9     2415.30     2875.36    181.30 o 
   4  17   9     2283.96     3241.24   1042.18 o 
   5  17   9      235.54      145.58     94.86 o 
   6  17   9     1327.89     1021.70    467.95 o 
  -6  18   9       10.93      216.20     80.25 o 
  -5  18   9      104.06      131.63    206.62 o 
  -4  18   9      335.42      335.62    115.23 o 
  -3  18   9     6365.36     6530.13    262.15 o 
  -2  18   9     2579.74     2390.95    272.51 o 
  -1  18   9      538.80      437.17    132.62 o 
   0  18   9     1744.17     1566.05    485.56 o 
   1  18   9       94.35      154.15     87.54 o 
   2  18   9     4018.53     3950.65    460.84 o 
   3  18   9      770.28      710.41    143.62 o 
   4  18   9     2842.17     2618.22    536.31 o 
   5  18   9      609.36      507.55    257.37 o 
  -5  19   9     1684.49     1134.30    533.25 o 
  -4  19   9      361.43      352.74    142.57 o 
  -3  19   9       58.98       42.89    167.14 o 
  -2  19   9        9.43      119.63     57.71 o 
  -1  19   9     1978.65     1659.70    391.74 o 
   0  19   9      375.94      229.48    116.89 o 
   1  19   9     1199.39      873.69    198.97 o 
   2  19   9      285.41      249.81    118.73 o 
   3  19   9      624.26      389.01    279.60 o 
   4  19   9     5164.95     5318.35    383.88 o 
  -4  20   9      178.10       60.69    104.55 o 
  -3  20   9      439.25      437.38    135.22 o 
  -2  20   9     2625.24     3032.27    447.74 o 
  -1  20   9     2390.28     2865.69    488.98 o 
   0  20   9     1886.80     1208.23    350.70 o 
   1  20   9       39.28      139.76    116.82 o 
   2  20   9     1880.00     1673.48    469.67 o 
   3  20   9        2.16     -135.28    206.89 o 
  -2  21   9      433.16      337.66    259.82 o 
  -1  21   9      293.67      492.18    124.72 o 
   0  21   9      193.52      -47.36    181.32 o 
   1  21   9      335.60      162.51    183.59 o 
 -12   0  10       74.53       62.77    119.61 o 
 -10   0  10     1776.16     1712.87    393.66 o 
  -8   0  10     2530.43     2290.83    172.04 o 
  -6   0  10     2396.60     2389.57    225.29 o 
  -4   0  10     2508.47     2571.50     85.42 o 
  -2   0  10      932.70     1290.57     73.10 o 
   0   0  10    75224.34    67198.09   1309.78 o 
   2   0  10    82370.80    86518.16   1626.36 o 
   4   0  10    10024.16     9381.57    504.06 o 
   6   0  10     2723.66     2175.93    479.76 o 
   8   0  10     4417.45     4141.80    312.36 o 
  10   0  10       88.53      -94.07    288.36 o 
 -12   1  10        2.20       96.17     79.14 o 
 -11   1  10      661.25      636.58    114.79 o 
 -10   1  10      456.15      360.52     77.30 o 
  -9   1  10     5643.02     5820.57    140.73 o 
  -8   1  10     1196.06     1385.24    187.03 o 
  -7   1  10     4018.42     4140.28    142.63 o 
  -6   1  10     4130.42     3827.13    117.96 o 
  -5   1  10    12588.51    12354.21    280.43 o 
  -4   1  10    39509.57    42446.13    604.11 o 
  -3   1  10    11552.64    11663.52    177.70 o 
  -2   1  10     5389.48     5505.27    131.20 o 
  -1   1  10    12590.73    11849.71    268.08 o 
   0   1  10     2923.02     2590.55    147.57 o 
   1   1  10    24725.57    24906.98    624.58 o 
   2   1  10    41408.07    43873.30   1567.49 o 
   3   1  10     3633.54     3174.13    449.89 o 
   4   1  10     6367.21     5931.56    440.49 o 
   5   1  10        2.41       48.26    122.16 o 
   6   1  10    12819.62    13221.02    357.26 o 
   7   1  10      536.22      633.23    139.39 o 
   8   1  10      408.41      385.20    136.97 o 
   9   1  10     5884.43     6980.91    336.39 o 
  10   1  10     5036.41     4785.98    343.65 o 
 -12   2  10       63.99       86.65     90.41 o 
 -11   2  10     7789.33     9051.99    387.14 o 
 -10   2  10      124.46       87.98     62.79 o 
  -9   2  10    14938.31    15685.50    379.10 o 
  -8   2  10     5905.52     5987.54    114.39 o 
  -7   2  10     5390.81     5832.21    282.12 o 
  -6   2  10      643.87      698.90    123.32 o 
  -5   2  10      843.96      815.28    116.68 o 
  -4   2  10     7134.57     7125.78    127.38 o 
  -3   2  10    30913.91    30507.29    324.47 o 
  -2   2  10     1408.72     1186.78    103.07 o 
  -1   2  10     1558.59     1430.78     80.28 o 
   0   2  10     1404.02     1313.80    116.90 o 
   1   2  10    18188.62    18570.90    808.96 o 
   2   2  10     8126.43     8313.87    455.57 o 
   3   2  10    18396.33    20084.32    379.67 o 
   4   2  10      631.01      414.58    134.43 o 
   5   2  10     5508.50     5534.65    356.74 o 
   6   2  10      479.51      314.13     77.04 o 
   7   2  10      166.99      247.18     62.69 o 
   8   2  10      483.82      288.52    115.53 o 
   9   2  10      408.07      197.31    140.95 o 
  10   2  10     3030.09     2353.15    652.58 o 
 -11   3  10     1813.95     1724.38    303.58 o 
 -10   3  10        3.67       63.12     84.79 o 
  -9   3  10     1755.26     1781.97    130.81 o 
  -8   3  10     2952.48     3108.98    146.28 o 
  -7   3  10      201.44      166.16     42.53 o 
  -6   3  10    24451.89    25847.14    433.57 o 
  -5   3  10    14042.88    14037.70    231.44 o 
  -4   3  10     6080.82     6136.42    172.29 o 
  -3   3  10     1540.91     1588.30     73.60 o 
  -2   3  10       24.15       80.29     32.48 o 
  -1   3  10    13154.68    12475.00    454.36 o 
   0   3  10    14540.61    14429.82    267.93 o 
   1   3  10     1047.89      842.75    149.47 o 
   2   3  10    14245.74    13940.32   1167.55 o 
   3   3  10     1608.41     1955.42    302.57 o 
   4   3  10     7896.40     8177.26    683.40 o 
   5   3  10     6730.05     6607.52    239.38 o 
   6   3  10      126.97      163.51     89.00 o 
   7   3  10      463.88      518.45    126.22 o 
   8   3  10     2400.14     2207.06    447.89 o 
   9   3  10     1658.53     1240.63    426.86 o 
  10   3  10      328.53      380.96    180.85 o 
 -11   4  10     2806.29     3116.86    218.59 o 
 -10   4  10        6.85       35.01     55.45 o 
  -9   4  10      500.51      415.17     99.51 o 
  -8   4  10     1829.39     1840.22    211.17 o 
  -7   4  10     1524.17     1551.70    187.51 o 
  -6   4  10     2418.55     2552.12    197.72 o 
  -5   4  10      184.94      111.78     56.21 o 
  -4   4  10     3002.08     3370.46     86.74 o 
  -3   4  10      643.02      789.45     62.38 o 
  -2   4  10    10042.40    10003.35    122.45 o 
  -1   4  10    47230.32    45729.11    941.30 o 
   0   4  10    73333.09    73043.98    677.93 o 
   1   4  10      663.39      603.69     79.11 o 
   2   4  10    22459.39    23235.48    499.19 o 
   3   4  10    27551.40    30218.27    590.67 o 
   4   4  10       47.62      118.94     63.34 o 
   5   4  10        3.08       67.19    101.21 o 
   6   4  10        4.20       90.48     73.53 o 
   7   4  10     1991.68     1787.93    350.11 o 
   8   4  10     2502.59     1876.71    416.50 o 
   9   4  10      171.89      265.41    103.47 o 
  10   4  10      299.06      289.98    310.90 o 
 -11   5  10      330.77      295.87     93.54 o 
 -10   5  10      592.72      542.06    106.15 o 
  -9   5  10      561.89      550.47    105.20 o 
  -8   5  10       50.16       -0.27     80.64 o 
  -7   5  10      892.75      891.26    138.00 o 
  -6   5  10      263.64      291.67     61.68 o 
  -5   5  10      221.94      163.98     47.85 o 
  -4   5  10    10709.36    10721.47    285.64 o 
  -3   5  10     7958.73     7417.90    165.03 o 
  -2   5  10    14393.77    15126.46    250.66 o 
  -1   5  10     1781.70     2020.15    170.89 o 
   0   5  10       85.33      128.76     62.13 o 
   1   5  10    55696.63    53854.95   2072.24 o 
   2   5  10      546.79      458.42     86.89 o 
   3   5  10     4931.41     4892.87     93.49 o 
   4   5  10       26.39       24.91     39.07 o 
   5   5  10      943.39      924.95    184.83 o 
   6   5  10      446.45      365.49    134.19 o 
   7   5  10     6816.33     6408.20    344.17 o 
   8   5  10     1986.96     1234.59    405.42 o 
   9   5  10     7365.04     7755.25    407.18 o 
  10   5  10      107.86      157.82    252.03 o 
 -11   6  10      855.08      685.93    296.47 o 
 -10   6  10     1003.34      742.59    181.48 o 
  -9   6  10      157.93      117.49     88.58 o 
  -8   6  10     4059.27     4151.95    153.36 o 
  -7   6  10     3636.52     3559.78    128.23 o 
  -6   6  10      280.69      308.10     52.88 o 
  -5   6  10        0.13      -35.81     39.52 o 
  -4   6  10     1918.87     2082.53     99.02 o 
  -3   6  10     4451.61     4819.95    245.28 o 
  -2   6  10    13674.15    14284.36    239.37 o 
  -1   6  10     1440.64     1542.21     71.58 o 
   0   6  10     2288.55     2133.61     71.98 o 
   1   6  10     2389.46     2035.57    132.63 o 
   2   6  10       90.74      107.37     57.02 o 
   3   6  10     7462.43     7414.51    181.98 o 
   4   6  10     1914.02     1740.42    170.56 o 
   5   6  10     4059.97     4093.67    349.49 o 
   6   6  10     3085.42     3012.65    477.93 o 
   7   6  10     1391.07     1071.93    196.34 o 
   8   6  10     1415.90     1265.76    209.46 o 
   9   6  10       36.11        3.40    124.32 o 
  10   6  10     5493.10     5414.36    345.51 o 
 -11   7  10       68.35      122.55    106.70 o 
 -10   7  10      187.43       16.51    117.88 o 
  -9   7  10     4557.86     5120.46    587.40 o 
  -8   7  10     3998.00     4187.37    173.59 o 
  -7   7  10     1891.80     1865.34    105.78 o 
  -6   7  10    17950.59    18096.85    267.07 o 
  -5   7  10     1507.14     1330.03     75.28 o 
  -4   7  10      108.76      114.52     35.60 o 
  -3   7  10      153.93       29.31     50.04 o 
  -2   7  10       35.96       61.72     59.55 o 
  -1   7  10     3475.19     3478.93    162.97 o 
   0   7  10    25530.48    23983.23    471.73 o 
   1   7  10     6527.53     6051.11    156.28 o 
   2   7  10     4064.96     3819.97    100.45 o 
   3   7  10        0.82        9.32     23.91 o 
   4   7  10     2138.35     2196.45    324.61 o 
   5   7  10     7128.52     7751.84    233.30 o 
   6   7  10     3389.89     4090.76    638.28 o 
   7   7  10     2516.64     3340.40    513.18 o 
   8   7  10     1167.32      954.13    225.67 o 
   9   7  10     1999.36     1885.99    514.49 o 
  10   7  10      121.13       52.54     93.51 o 
 -11   8  10     3726.49     3604.41    440.16 o 
 -10   8  10      143.10      347.67    138.73 o 
  -9   8  10     1417.94     1157.19    227.97 o 
  -8   8  10      130.08       80.79    101.86 o 
  -7   8  10      198.09      222.07     79.54 o 
  -6   8  10     1552.79     1486.10    157.12 o 
  -5   8  10     1093.36      926.43    111.78 o 
  -4   8  10     2402.22     2113.43    232.86 o 
  -3   8  10     2794.86     2970.27    138.62 o 
  -2   8  10    27730.12    29139.73    492.91 o 
  -1   8  10     9646.87     9695.94    332.83 o 
   0   8  10      806.30      772.88    120.65 o 
   1   8  10     2329.67     2464.08    170.57 o 
   2   8  10      812.39      842.83     66.22 o 
   3   8  10    15818.83    15675.27    294.30 o 
   4   8  10    35759.57    35105.84    593.37 o 
   5   8  10      977.22      878.14    164.19 o 
   6   8  10     4949.72     5525.91    186.66 o 
   7   8  10     4989.95     5816.81    239.10 o 
   8   8  10     2762.54     2743.26    583.55 o 
   9   8  10      502.56      277.05    136.39 o 
 -11   9  10      764.13      674.68    396.37 o 
 -10   9  10     1016.31      603.66    284.28 o 
  -9   9  10      106.45       94.52     88.82 o 
  -8   9  10       91.94       88.14     94.34 o 
  -7   9  10     1010.96      877.57    141.12 o 
  -6   9  10     1224.31     1120.07    190.52 o 
  -5   9  10     1584.99     1450.19    259.74 o 
  -4   9  10      297.62      280.67     92.04 o 
  -3   9  10        3.05       27.62     68.68 o 
  -2   9  10     1914.42     1805.88    133.07 o 
  -1   9  10      389.54      377.82     55.41 o 
   0   9  10    16330.88    16336.03    285.84 o 
   1   9  10    13694.70    13897.14    439.85 o 
   2   9  10     7428.66     7308.22    260.11 o 
   3   9  10    14686.61    13807.97    365.55 o 
   4   9  10     9795.17     9782.93    282.28 o 
   5   9  10     3022.67     3251.52    248.72 o 
   6   9  10     4006.67     4000.41    309.56 o 
   7   9  10     1006.41      733.91    144.80 o 
   8   9  10      769.82      509.53    166.35 o 
   9   9  10     2629.44     2345.61    858.83 o 
 -10  10  10     1372.10     1480.95    451.84 o 
  -9  10  10     1463.55     1053.30    387.54 o 
  -8  10  10      879.12      705.81    201.99 o 
  -7  10  10    15274.78    16597.43    539.59 o 
  -6  10  10        4.37       66.64    137.96 o 
  -5  10  10     3027.55     3089.95    204.13 o 
  -4  10  10      638.84      426.84    139.99 o 
  -3  10  10    11962.87    12222.51    246.30 o 
  -2  10  10     1211.45     1315.67    214.40 o 
  -1  10  10     3468.40     3758.83    197.40 o 
   0  10  10     5871.34     5956.79    270.65 o 
   1  10  10       19.50       72.05     34.87 o 
   2  10  10    15022.07    15267.96    284.45 o 
   3  10  10     2460.47     2390.04    274.07 o 
   4  10  10     4098.70     4520.39    202.11 o 
   5  10  10     1134.69     1039.16    189.17 o 
   6  10  10     1281.99     1072.59    220.06 o 
   7  10  10     3724.90     3744.50    254.07 o 
   8  10  10     1894.48     1520.86    349.73 o 
   9  10  10      115.73       36.57    190.92 o 
 -10  11  10      299.76      244.51    268.41 o 
  -9  11  10     7693.56     9309.34    689.27 o 
  -8  11  10     2726.16     2702.32    328.65 o 
  -7  11  10     6132.95     6370.47    351.39 o 
  -6  11  10      373.64      362.02    125.11 o 
  -5  11  10     8956.47     9339.99    401.09 o 
  -4  11  10     3806.56     3834.20    296.05 o 
  -3  11  10       88.39      232.62     70.29 o 
  -2  11  10    18414.97    18789.43    484.33 o 
  -1  11  10    25037.91    27333.71    980.19 o 
   0  11  10     5890.15     6202.97    311.66 o 
   1  11  10     7698.16     7891.16    200.01 o 
   2  11  10      218.09      175.45     79.76 o 
   3  11  10      312.62      237.50     64.84 o 
   4  11  10       15.72      -28.17     76.14 o 
   5  11  10     2529.65     2507.86    197.89 o 
   6  11  10      717.56      521.72    136.99 o 
   7  11  10      168.71      181.27     62.11 o 
   8  11  10        2.40       14.31    100.61 o 
   9  11  10     2111.95     1559.33    375.34 o 
 -10  12  10       96.45     -118.65    223.79 o 
  -9  12  10     2844.09     2196.03    723.71 o 
  -8  12  10      720.15      884.55    193.95 o 
  -7  12  10     1011.86     1051.44    202.02 o 
  -6  12  10      241.19      277.42    131.09 o 
  -5  12  10      673.85      385.66    124.84 o 
  -4  12  10     3096.87     2777.93    136.25 o 
  -3  12  10     6962.60     7378.73    207.92 o 
  -2  12  10    12566.35    13061.11    358.63 o 
  -1  12  10        4.43      107.56     54.01 o 
   0  12  10     2430.17     2675.33    178.82 o 
   1  12  10      459.39      383.96    106.11 o 
   2  12  10      445.59      466.57    100.85 o 
   3  12  10      261.36      125.47    124.27 o 
   4  12  10    10983.17    10694.11    580.31 o 
   5  12  10     2307.91     2579.22    293.92 o 
   6  12  10     3354.53     3031.36    202.36 o 
   7  12  10       15.61      189.11    102.39 o 
   8  12  10      862.72      701.67    150.57 o 
  -9  13  10      500.46      168.76    137.66 o 
  -8  13  10        0.52       70.36    226.57 o 
  -7  13  10      211.44      201.57     72.54 o 
  -6  13  10      890.08      719.32    219.36 o 
  -5  13  10       11.68      132.61    101.08 o 
  -4  13  10     1385.80     1568.34    220.91 o 
  -3  13  10     1953.74     1795.91    287.69 o 
  -2  13  10     2051.13     2021.67    288.88 o 
  -1  13  10      799.48      722.82    195.37 o 
   0  13  10      986.86     1081.29    147.30 o 
   1  13  10     1972.96     1991.10     93.74 o 
   2  13  10    13060.65    14458.02    470.77 o 
   3  13  10     7791.93     8085.03    267.18 o 
   4  13  10     3271.10     3368.95    150.52 o 
   5  13  10     6297.19     5998.55    243.66 o 
   6  13  10     2884.80     2552.83    377.64 o 
   7  13  10      180.10       73.45    163.91 o 
   8  13  10      128.84      -31.27     99.89 o 
  -9  14  10      108.42       27.86    289.66 o 
  -8  14  10      105.12      -17.86    152.23 o 
  -7  14  10     1971.80     1903.39    436.01 o 
  -6  14  10      922.54      887.37    340.42 o 
  -5  14  10     3357.65     3752.70    491.09 o 
  -4  14  10     4979.60     4758.08    386.70 o 
  -3  14  10     4255.41     3985.10    465.66 o 
  -2  14  10      618.42      512.51    119.26 o 
  -1  14  10    25619.64    27630.57   1449.93 o 
   0  14  10     2355.11     2195.37    434.19 o 
   1  14  10       73.18       63.94    124.61 o 
   2  14  10     1406.76     1241.77    262.15 o 
   3  14  10      742.90      575.92    149.86 o 
   4  14  10     1406.93     1154.64    223.49 o 
   5  14  10     1928.77     1569.77    298.73 o 
   6  14  10       74.21       22.47    101.27 o 
   7  14  10     1205.55      819.78    212.18 o 
  -8  15  10      659.19      428.03    161.52 o 
  -7  15  10     3159.79     2939.92    836.31 o 
  -6  15  10      558.35      279.50    177.72 o 
  -5  15  10     1070.61     1247.41    422.65 o 
  -4  15  10     2820.20     2546.76    499.54 o 
  -3  15  10        4.55      125.66     82.03 o 
  -2  15  10     6657.02     7259.54    248.29 o 
  -1  15  10     3797.85     4139.29    247.53 o 
   0  15  10       28.52      151.24    100.52 o 
   1  15  10     3141.27     3403.97    179.22 o 
   2  15  10      183.46      239.41     98.52 o 
   3  15  10       45.37      191.64    145.43 o 
   4  15  10       15.13      -24.11    105.60 o 
   5  15  10      381.89      571.37    143.25 o 
   6  15  10     1467.74     1086.42    306.51 o 
   7  15  10       46.59      308.10     75.16 o 
  -8  16  10     1526.87     1222.43    374.64 o 
  -7  16  10     1095.55      660.75    212.78 o 
  -6  16  10      194.09      365.56    154.72 o 
  -5  16  10      972.05      717.96    234.03 o 
  -4  16  10     5324.10     5175.49    229.76 o 
  -3  16  10      233.43      220.95     62.92 o 
  -2  16  10      746.48      661.33    249.41 o 
  -1  16  10       34.05      -97.35    132.20 o 
   0  16  10       11.48       53.67     46.92 o 
   1  16  10      314.04      314.80    137.60 o 
   2  16  10     9625.50    10766.88    408.17 o 
   3  16  10     2170.57     1765.34    431.12 o 
   4  16  10     1294.62     1217.05    291.93 o 
   5  16  10       51.32      153.64     80.91 o 
   6  16  10     1236.49      769.32    245.66 o 
  -7  17  10      472.99      311.78    278.63 o 
  -6  17  10      934.13      755.68    308.84 o 
  -5  17  10      504.27      252.19    100.71 o 
  -4  17  10        3.25       82.83     78.08 o 
  -3  17  10     1068.72      924.11    244.00 o 
  -2  17  10      114.52       94.97     67.83 o 
  -1  17  10       81.47       81.08     88.04 o 
   0  17  10     3393.22     4266.17    486.38 o 
   1  17  10     4599.01     4800.91    258.69 o 
   2  17  10     1332.93     1393.41    298.68 o 
   3  17  10       26.24       12.55     98.81 o 
   4  17  10      227.29      253.25    128.78 o 
   5  17  10     4903.15     4116.32    856.99 o 
  -6  18  10      985.64      601.69    222.51 o 
  -5  18  10       22.63      -89.79    143.28 o 
  -4  18  10      784.83      576.58    199.75 o 
  -3  18  10       31.88      163.48     85.53 o 
  -2  18  10     1934.11     1794.63    347.93 o 
  -1  18  10     4630.49     5010.17    325.00 o 
   0  18  10     1399.30     1146.80    305.37 o 
   1  18  10     2928.20     3102.16    728.74 o 
   2  18  10     1141.21      597.29    315.34 o 
   3  18  10       96.77      129.76     99.46 o 
   4  18  10     1203.45      762.14    257.25 o 
   5  18  10        8.16      -30.21    192.77 o 
  -5  19  10     5495.65     5627.96    492.25 o 
  -4  19  10     2079.77     1735.22    668.43 o 
  -3  19  10     1236.50      797.16    243.25 o 
  -2  19  10      157.22       71.87     96.31 o 
  -1  19  10        3.75      214.61    114.50 o 
   0  19  10      448.52      241.27    201.92 o 
   1  19  10      689.82      731.20    269.52 o 
   2  19  10        2.65      -72.90    173.68 o 
   3  19  10      403.11      399.43    139.97 o 
   4  19  10      458.88      417.02    159.86 o 
  -4  20  10      342.34      210.20    187.27 o 
  -3  20  10     1267.23      774.82    251.98 o 
  -2  20  10     1359.84     1294.01    448.20 o 
  -1  20  10       43.33      246.11    116.44 o 
   0  20  10     2049.23     1298.92    372.69 o 
   1  20  10        7.89      124.06    113.51 o 
   2  20  10      866.37      881.51    253.08 o 
 -11   0  11     3796.99     4130.79    622.13 o 
  -9   0  11        3.91     -118.91    126.48 o 
  -7   0  11    19121.40    20341.46    499.52 o 
  -5   0  11      496.85      577.97    155.65 o 
  -3   0  11     5167.61     5779.11    158.36 o 
  -1   0  11    18789.00    18835.24    480.63 o 
   1   0  11    31837.56    31757.79   1209.55 o 
   3   0  11     1275.78     1262.75    394.43 o 
   5   0  11        1.74      140.45    119.69 o 
   7   0  11    19093.44    21611.15   1046.88 o 
   9   0  11    12630.06    13465.63    602.67 o 
 -11   1  11      695.17      563.96    130.80 o 
 -10   1  11     1444.91     1187.08    207.77 o 
  -9   1  11     2800.73     2796.44    207.31 o 
  -8   1  11      299.90      287.59     64.42 o 
  -7   1  11     3307.96     3480.78    131.78 o 
  -6   1  11      942.35     1009.41    148.26 o 
  -5   1  11     3275.35     3296.51     74.90 o 
  -4   1  11     1005.39     1191.90     82.50 o 
  -3   1  11     2086.44     2030.82     81.04 o 
  -2   1  11    47832.64    47497.02    531.42 o 
  -1   1  11      309.96      276.41     49.76 o 
   0   1  11    31696.46    32195.85    955.90 o 
   1   1  11     5653.47     5052.34    184.20 o 
   2   1  11      251.81      228.14    115.40 o 
   3   1  11     8441.06     8160.80    305.78 o 
   4   1  11     1318.35     1225.82    351.33 o 
   5   1  11      116.02      192.23     74.24 o 
   6   1  11     1199.99     1124.60    166.58 o 
   7   1  11      252.65      111.58     86.62 o 
   8   1  11     1164.86      835.97    386.36 o 
   9   1  11     2596.16     1872.41    574.57 o 
  10   1  11       38.78      221.41    148.57 o 
 -11   2  11       64.64       41.45     76.57 o 
 -10   2  11       24.68      123.18    105.06 o 
  -9   2  11     1121.51     1059.44    177.53 o 
  -8   2  11     8844.45     9492.84    289.12 o 
  -7   2  11      106.84       40.22     61.84 o 
  -6   2  11    17249.51    18470.18    316.43 o 
  -5   2  11    12290.89    12385.12    265.06 o 
  -4   2  11     1856.31     1845.45    109.03 o 
  -3   2  11     7421.96     7499.69    163.17 o 
  -2   2  11     2936.11     2702.20    150.35 o 
  -1   2  11    25148.46    23846.21    732.04 o 
   0   2  11    48199.74    48683.74    972.44 o 
   1   2  11     2632.47     2699.36    146.74 o 
   2   2  11     4259.15     3740.35    162.78 o 
   3   2  11      824.98      722.81    206.19 o 
   4   2  11      953.16     1071.19    292.27 o 
   5   2  11      549.62      750.80    132.29 o 
   6   2  11     3170.45     2903.49    437.12 o 
   7   2  11     1817.76     1601.99    362.96 o 
   8   2  11      121.33      167.22     80.77 o 
   9   2  11      443.36      185.39    127.78 o 
  10   2  11      139.40       24.58    636.24 o 
 -11   3  11     1589.64     1454.88    326.58 o 
 -10   3  11      346.37      389.69     94.14 o 
  -9   3  11        6.69      -16.79     58.83 o 
  -8   3  11       59.98      115.33     41.92 o 
  -7   3  11     2536.22     2612.22    232.23 o 
  -6   3  11       74.87      161.10     48.24 o 
  -5   3  11     5947.95     6158.08    135.81 o 
  -4   3  11      260.89      230.24     39.08 o 
  -3   3  11    17411.97    16747.10    259.20 o 
  -2   3  11    30679.64    30370.15    485.30 o 
  -1   3  11     6979.14     6960.87    246.26 o 
   0   3  11     2146.09     2326.80     96.46 o 
   1   3  11    31086.08    31321.09    838.34 o 
   2   3  11     2528.53     2365.46    244.41 o 
   3   3  11     5268.49     5433.92    182.55 o 
   4   3  11    27750.83    30559.94    661.85 o 
   5   3  11     1745.10     1621.10    252.60 o 
   6   3  11     1629.48     1539.30    313.16 o 
   7   3  11     1168.73      938.12    161.61 o 
   8   3  11     1457.88     1237.57    243.36 o 
   9   3  11      843.37     1193.88    304.25 o 
  10   3  11      626.20      529.09    213.88 o 
 -11   4  11      710.24      478.74     82.43 o 
 -10   4  11      170.56      259.31     76.00 o 
  -9   4  11       56.54      127.05     55.45 o 
  -8   4  11     1146.04     1215.72    198.25 o 
  -7   4  11     4398.58     4550.54    112.53 o 
  -6   4  11      172.32      223.33     51.37 o 
  -5   4  11     2080.40     2138.15    122.96 o 
  -4   4  11      281.01      283.06     64.92 o 
  -3   4  11      264.51      250.52     38.45 o 
  -2   4  11     2246.79     2254.97     82.88 o 
  -1   4  11     8793.15     8657.70    250.36 o 
   0   4  11      429.98      316.78     77.49 o 
   1   4  11     3701.12     3801.95    108.37 o 
   2   4  11    36523.27    34912.84   1164.77 o 
   3   4  11     1386.50     1274.01    264.21 o 
   4   4  11    14958.57    16358.15    828.87 o 
   5   4  11     2016.99     1943.78    294.19 o 
   6   4  11    12932.35    13352.87    477.63 o 
   7   4  11    10306.79    10614.87    708.89 o 
   8   4  11      642.98      397.14     93.93 o 
   9   4  11     4693.64     4173.93    576.88 o 
  10   4  11     5023.78     5776.06    420.29 o 
 -11   5  11      205.62      199.54     95.68 o 
 -10   5  11     2777.09     2867.29    209.81 o 
  -9   5  11      109.71      143.53     47.38 o 
  -8   5  11     1485.62     1500.56    138.41 o 
  -7   5  11     6757.03     7295.27    163.95 o 
  -6   5  11        4.40      -54.66     54.66 o 
  -5   5  11       94.54       93.92     73.00 o 
  -4   5  11     3358.33     3542.07    177.44 o 
  -3   5  11    12845.84    12857.37    237.69 o 
  -2   5  11      348.53      223.27     49.14 o 
  -1   5  11      352.65      343.43     71.66 o 
   0   5  11    15511.95    14748.49    545.47 o 
   1   5  11     2147.36     2191.32    111.99 o 
   2   5  11    24135.69    24690.49    406.55 o 
   3   5  11     5189.26     5225.93    193.12 o 
   4   5  11     1554.73     1658.03     77.06 o 
   5   5  11     6382.86     6417.67    369.54 o 
   6   5  11     4232.70     4318.52    327.84 o 
   7   5  11      363.72      275.39    123.87 o 
   8   5  11     6541.89     7074.33    515.59 o 
   9   5  11      100.63      217.14     88.61 o 
  10   5  11      883.58      325.61    266.97 o 
 -11   6  11      147.96      156.79     93.33 o 
 -10   6  11     1742.55     1722.66    264.12 o 
  -9   6  11     2395.95     2321.80    121.22 o 
  -8   6  11     2707.86     3020.16    186.08 o 
  -7   6  11       30.15       48.84     41.63 o 
  -6   6  11      242.52      209.70     58.56 o 
  -5   6  11    24436.26    25587.21    558.54 o 
  -4   6  11     9406.55     9433.18    235.96 o 
  -3   6  11     7519.19     7264.06    189.58 o 
  -2   6  11    28931.71    28403.53    472.86 o 
  -1   6  11    50850.70    48069.20   1019.07 o 
   0   6  11     4837.12     4912.43    152.13 o 
   1   6  11      645.68      535.01     99.96 o 
   2   6  11      738.97      754.52     98.92 o 
   3   6  11     4618.87     4736.94    130.49 o 
   4   6  11      652.04      639.90     72.01 o 
   5   6  11      674.31      399.98     83.92 o 
   6   6  11     4904.58     5259.13    266.92 o 
   7   6  11     4716.37     5106.03    609.84 o 
   8   6  11       39.07      161.29    126.01 o 
   9   6  11     1501.72      935.45    222.02 o 
  10   6  11      183.79      -22.26    221.47 o 
 -11   7  11     1503.43     1252.82    365.65 o 
 -10   7  11      968.43      836.49    239.07 o 
  -9   7  11     2190.39     2163.39    355.75 o 
  -8   7  11      875.28      809.27    159.73 o 
  -7   7  11     2389.08     2232.01    141.53 o 
  -6   7  11       36.18       -3.05     38.67 o 
  -5   7  11     3146.81     3142.33    200.80 o 
  -4   7  11     7083.98     7474.06    211.50 o 
  -3   7  11    28125.05    28849.70    492.78 o 
  -2   7  11       15.52        9.79     34.27 o 
  -1   7  11    10103.50     9523.92    401.14 o 
   0   7  11      582.12      442.21     86.81 o 
   1   7  11    33448.12    32987.97    538.32 o 
   2   7  11     8325.94     8008.78    319.20 o 
   3   7  11      765.80      769.54     96.99 o 
   4   7  11     9158.00     8953.73    297.14 o 
   5   7  11      784.18      523.49    122.92 o 
   6   7  11      747.50      697.85    144.08 o 
   7   7  11      154.82      137.88    104.51 o 
   8   7  11      475.98      297.71     94.67 o 
   9   7  11     1255.66     1289.39    288.35 o 
 -11   8  11     2164.71     1479.30    494.45 o 
 -10   8  11     1610.34     1647.16    557.97 o 
  -9   8  11        5.68       77.73     56.13 o 
  -8   8  11     2070.27     1862.77    386.78 o 
  -7   8  11     2908.40     2742.10    508.74 o 
  -6   8  11     5718.41     5890.17    234.85 o 
  -5   8  11     7460.03     7432.55    517.07 o 
  -4   8  11      987.74      900.61     74.52 o 
  -3   8  11      308.14      280.55     51.91 o 
  -2   8  11      714.96      825.66    101.66 o 
  -1   8  11       24.63       45.48     44.29 o 
   0   8  11     7972.15     7515.89    193.40 o 
   1   8  11     1612.86     1477.04    126.99 o 
   2   8  11    22964.32    22972.42    371.21 o 
   3   8  11     9061.34     9007.55    275.94 o 
   4   8  11      171.21      200.05     67.65 o 
   5   8  11     6987.77     7472.50    411.10 o 
   6   8  11     1215.87     1104.30    182.17 o 
   7   8  11      344.53      428.00    247.67 o 
   8   8  11     2049.08     1707.51    315.87 o 
   9   8  11      894.01      535.84    208.23 o 
 -10   9  11        0.45       64.27    116.78 o 
  -9   9  11     6299.71     6895.43    301.05 o 
  -8   9  11       25.38      -85.98    185.70 o 
  -7   9  11      197.05      110.10    103.15 o 
  -6   9  11     4711.57     4802.49    245.06 o 
  -5   9  11     2962.84     3122.22    142.05 o 
  -4   9  11     8441.38     8289.54    263.89 o 
  -3   9  11     4066.80     4282.26    265.69 o 
  -2   9  11      103.18       96.03     45.19 o 
  -1   9  11     5313.06     5217.21    125.01 o 
   0   9  11     3715.91     3821.00    146.97 o 
   1   9  11     4955.75     4985.12    125.52 o 
   2   9  11     8871.81     9255.33    225.44 o 
   3   9  11     1274.44     1273.08    227.30 o 
   4   9  11       65.99        8.57     65.73 o 
   5   9  11     9513.95     9783.86    405.57 o 
   6   9  11     1988.08     2000.93    289.29 o 
   7   9  11     1177.20     1039.08    197.65 o 
   8   9  11     1614.95     1608.12    394.67 o 
   9   9  11     2511.18     1972.22    498.31 o 
 -10  10  11      922.43      797.41    210.11 o 
  -9  10  11       47.80      -80.00    103.72 o 
  -8  10  11      852.69      745.19    187.68 o 
  -7  10  11     1099.19      803.97    172.67 o 
  -6  10  11      167.24      172.72     87.99 o 
  -5  10  11      199.27      273.26     88.42 o 
  -4  10  11     9152.21     9544.13    305.44 o 
  -3  10  11     1271.13     1162.78    181.30 o 
  -2  10  11    17170.87    17914.55    783.40 o 
  -1  10  11     9817.25     9800.22    387.49 o 
   0  10  11     2727.85     2475.22    216.11 o 
   1  10  11     8266.08     8906.46    369.28 o 
   2  10  11     1162.34     1130.70    107.96 o 
   3  10  11     4064.89     4438.55    189.33 o 
   4  10  11     1032.07     1317.16    151.64 o 
   5  10  11      111.95       37.16    117.47 o 
   6  10  11     1082.54      895.35    185.00 o 
   7  10  11     4246.03     4432.30    341.76 o 
   8  10  11      357.01      254.89     94.78 o 
   9  10  11      620.45      688.84    146.87 o 
 -10  11  11     1265.24      866.53    422.23 o 
  -9  11  11     2375.53     1848.86    506.42 o 
  -8  11  11      765.65      351.95    109.19 o 
  -7  11  11     1022.42      690.72    202.96 o 
  -6  11  11      500.61      353.79    138.12 o 
  -5  11  11     1051.31      769.75    171.02 o 
  -4  11  11     1724.29     1396.47    283.44 o 
  -3  11  11     1089.54     1047.60    217.85 o 
  -2  11  11    12854.05    13172.52    261.74 o 
  -1  11  11       84.48       80.45     57.29 o 
   0  11  11        3.91       41.26     88.29 o 
   1  11  11      832.17      861.73    128.14 o 
   2  11  11    20087.66    20479.69    599.82 o 
   3  11  11      496.45      601.91    116.74 o 
   4  11  11        0.00        5.36    121.59 o 
   5  11  11      438.63      427.27    173.69 o 
   6  11  11       71.77       93.28     98.83 o 
   7  11  11      883.56      635.13    125.08 o 
   8  11  11     1197.23     1080.91    208.31 o 
  -9  12  11     2079.34     1705.16    457.00 o 
  -8  12  11      263.68      268.33     86.95 o 
  -7  12  11     1213.43      944.55    337.66 o 
  -6  12  11      851.32      604.49    180.16 o 
  -5  12  11       52.90       80.29    125.07 o 
  -4  12  11     2523.83     2490.68    365.85 o 
  -3  12  11     3705.15     3730.26    216.27 o 
  -2  12  11     3709.10     3833.33    303.36 o 
  -1  12  11     6715.31     6585.92    148.43 o 
   0  12  11    20559.90    21921.78    780.28 o 
   1  12  11        5.76       40.31     67.07 o 
   2  12  11      169.01       49.37     99.68 o 
   3  12  11     3784.35     3526.61    311.65 o 
   4  12  11      160.17      156.08     77.53 o 
   5  12  11     8268.94     7979.58    267.89 o 
   6  12  11     9500.03    10814.39    617.06 o 
   7  12  11       15.57      -83.21    105.17 o 
   8  12  11      508.17      383.33    104.52 o 
  -9  13  11     2489.21     1998.99    669.41 o 
  -8  13  11       75.30      152.44    145.17 o 
  -7  13  11      147.63      113.25     55.99 o 
  -6  13  11     4076.38     3796.47    506.36 o 
  -5  13  11     3630.47     3430.29    349.12 o 
  -4  13  11     1514.78     1481.73    319.14 o 
  -3  13  11      102.87      230.08     64.47 o 
  -2  13  11     6790.67     7102.25    172.42 o 
  -1  13  11      363.99      334.55     90.13 o 
   0  13  11      217.50      271.38     83.36 o 
   1  13  11        3.34      103.58     59.64 o 
   2  13  11      371.43      413.87    123.82 o 
   3  13  11      270.40      105.75     69.20 o 
   4  13  11     7683.05     8014.21    291.04 o 
   5  13  11     1116.68     1008.50    154.32 o 
   6  13  11     3251.22     3541.49    385.55 o 
   7  13  11     1131.53     1017.32    230.06 o 
  -8  14  11      862.77      731.24    392.23 o 
  -7  14  11      373.03      253.56    100.58 o 
  -6  14  11     1838.19     1766.61    442.26 o 
  -5  14  11     6478.37     6566.59    462.81 o 
  -4  14  11     8040.34     8226.81    358.02 o 
  -3  14  11       82.71      -12.52     83.20 o 
  -2  14  11       10.01      105.64     69.96 o 
  -1  14  11       38.26       42.29     78.03 o 
   0  14  11      456.18      339.23    116.27 o 
   1  14  11     4736.79     5814.84    462.38 o 
   2  14  11      360.89      291.08    210.66 o 
   3  14  11     5049.68     5186.65    339.77 o 
   4  14  11     1187.84     1106.05    207.67 o 
   5  14  11       73.03       96.55    166.62 o 
   6  14  11      695.83      511.58    104.88 o 
   7  14  11       53.77      176.89     78.28 o 
  -8  15  11       20.77      127.87    186.51 o 
  -7  15  11     5606.25     6823.52    321.86 o 
  -6  15  11       27.35       35.58     97.24 o 
  -5  15  11     1219.97      849.91    186.60 o 
  -4  15  11     8328.12     8663.66    386.34 o 
  -3  15  11    18449.79    20389.20   1218.35 o 
  -2  15  11     1464.81     1367.09    247.38 o 
  -1  15  11      475.85      381.13    101.23 o 
   0  15  11     2414.92     2300.28    340.27 o 
   1  15  11     4262.10     3814.80    302.14 o 
   2  15  11      638.15      616.42    179.23 o 
   3  15  11      948.28     1148.58    252.06 o 
   4  15  11      374.19      432.44    122.05 o 
   5  15  11     3609.08     3360.60    196.25 o 
   6  15  11      171.78      383.09    103.77 o 
  -7  16  11      437.26      370.88    129.45 o 
  -6  16  11        0.54      250.84    163.80 o 
  -5  16  11     1383.82     1066.52    313.90 o 
  -4  16  11     1928.97     1755.28    436.48 o 
  -3  16  11     9452.75    10190.64    301.05 o 
  -2  16  11    12719.94    13344.96    474.01 o 
  -1  16  11    10842.24    12015.86    383.84 o 
   0  16  11     7803.50     8814.20   1109.97 o 
   1  16  11       65.77      230.17    121.65 o 
   2  16  11     3204.93     2740.61    534.66 o 
   3  16  11      432.37      290.63    120.59 o 
   4  16  11      437.87      478.51    150.14 o 
   5  16  11      914.94      700.87    206.65 o 
   6  16  11     5054.33     4589.36    801.72 o 
  -7  17  11      353.15      -64.04    177.44 o 
  -6  17  11       94.58      105.44     78.94 o 
  -5  17  11       60.21      140.78    170.29 o 
  -4  17  11       73.20      163.18     82.54 o 
  -3  17  11      205.14      126.90    102.51 o 
  -2  17  11      166.21      147.89    107.04 o 
  -1  17  11       30.21       47.50     70.16 o 
   0  17  11       78.62      200.80    117.26 o 
   1  17  11     2400.43     2341.49    675.63 o 
   2  17  11      508.24      467.70    117.36 o 
   3  17  11      352.28      271.77     97.64 o 
   4  17  11     8101.82     8858.78    426.17 o 
   5  17  11     1469.08     1061.22    334.93 o 
  -6  18  11     1962.16     1054.83    767.12 o 
  -5  18  11     2563.27     1965.71    763.00 o 
  -4  18  11       51.28      -16.45    122.42 o 
  -3  18  11      191.65      189.29     97.65 o 
  -2  18  11     1504.34     1337.18    290.73 o 
  -1  18  11     3137.83     4326.09   1283.83 o 
   0  18  11      931.28      532.56    165.36 o 
   1  18  11        5.99       55.90    114.24 o 
   2  18  11     1975.13     2089.36    659.37 o 
   3  18  11    11890.38    14829.13    309.01 o 
   4  18  11     1483.60     1162.91    294.81 o 
  -5  19  11       54.50       81.48    112.27 o 
  -4  19  11     5408.10     6133.30    248.64 o 
  -3  19  11     4303.48     4628.91    314.01 o 
  -2  19  11      584.59      366.99    122.39 o 
  -1  19  11      778.04      864.75    510.87 o 
   0  19  11     2366.92     1847.26    537.35 o 
   1  19  11     1179.90      602.92    241.61 o 
   2  19  11      208.09      141.14     95.79 o 
   3  19  11       27.62      256.48    121.88 o 
  -3  20  11      397.43      537.30    133.95 o 
  -2  20  11     4452.04     4828.95    360.33 o 
  -1  20  11     2209.78     1814.30    440.87 o 
   0  20  11      671.37      528.12    163.17 o 
   1  20  11     1598.93     1313.69    455.87 o 
 -10   0  12       50.27      129.88     72.97 o 
  -8   0  12      232.21      261.39    107.89 o 
  -6   0  12     1905.34     1669.42    287.84 o 
  -4   0  12    12541.02    11513.91    333.86 o 
  -2   0  12      886.17      766.40    117.20 o 
   0   0  12     3372.30     2948.47    187.81 o 
   2   0  12     9503.95     9828.54    552.07 o 
   4   0  12     3001.10     3056.80    903.68 o 
   6   0  12     1480.35     1625.71    433.35 o 
   8   0  12    10617.70    11216.17   1729.83 o 
  10   0  12     3013.27     2260.81   1071.70 o 
 -11   1  12      617.48      463.17    136.56 o 
 -10   1  12     2202.50     1830.34    299.64 o 
  -9   1  12      399.96      217.73     94.69 o 
  -8   1  12     6959.03     7880.92    320.48 o 
  -7   1  12     3575.01     3989.28    121.96 o 
  -6   1  12     1446.69     1302.70    238.55 o 
  -5   1  12     1372.52     1408.41    150.55 o 
  -4   1  12     5977.28     5455.02    101.28 o 
  -3   1  12     7660.16     7370.43    141.35 o 
  -2   1  12     8942.36     8529.39    156.45 o 
  -1   1  12     4622.23     4117.32    199.12 o 
   0   1  12      520.30      422.03    110.30 o 
   1   1  12     8207.14     8497.16    315.77 o 
   2   1  12     5391.04     4880.18    696.41 o 
   3   1  12       19.36      -70.59    154.04 o 
   4   1  12     5228.02     5964.74    480.38 o 
   5   1  12    18431.59    17855.98    581.69 o 
   6   1  12     8673.75     9423.53    492.65 o 
   7   1  12    13022.10    13891.75    557.74 o 
   8   1  12      136.97      207.81    351.12 o 
   9   1  12       27.59      226.67    143.22 o 
  10   1  12      100.90      257.12    254.46 o 
 -11   2  12       22.71       38.34     77.20 o 
 -10   2  12      234.00      259.53     63.17 o 
  -9   2  12      682.28      620.09    111.16 o 
  -8   2  12      247.57      236.07     62.36 o 
  -7   2  12     1195.45     1357.76    175.97 o 
  -6   2  12       15.72      -55.99     55.99 o 
  -5   2  12     8464.29     8669.28    312.75 o 
  -4   2  12     1439.55     1578.89     86.65 o 
  -3   2  12    12447.98    12333.81    199.16 o 
  -2   2  12     3681.25     3674.37    223.03 o 
  -1   2  12    32642.01    29201.67    699.74 o 
   0   2  12     1596.49     1597.15    255.21 o 
   1   2  12    20746.98    19403.11    698.35 o 
   2   2  12     2892.92     2562.66    464.28 o 
   3   2  12     2665.68     3237.48    386.48 o 
   4   2  12     3569.44     3838.92    249.35 o 
   5   2  12      115.67       13.19    122.16 o 
   6   2  12     1397.65     1160.69    236.76 o 
   7   2  12     7094.90     7163.93    452.53 o 
   8   2  12     3225.27     3539.25    563.50 o 
   9   2  12     2614.26     2522.15    722.34 o 
  10   2  12      119.02      285.97    164.89 o 
 -11   3  12     2005.48     1339.60    355.13 o 
 -10   3  12     3633.66     3961.80    199.58 o 
  -9   3  12      198.47      168.62     63.96 o 
  -8   3  12     5345.29     5539.35    116.26 o 
  -7   3  12     1664.71     1581.37     99.59 o 
  -6   3  12     6972.66     7002.70    226.74 o 
  -5   3  12    12258.10    12178.12    260.08 o 
  -4   3  12     3492.03     3591.47     66.71 o 
  -3   3  12       16.22       49.20     32.56 o 
  -2   3  12     6340.65     5836.66    125.03 o 
  -1   3  12     8925.47     8459.21    396.41 o 
   0   3  12    32663.34    32315.64    820.73 o 
   1   3  12     8053.82     8080.61    262.55 o 
   2   3  12     3891.86     4242.21    241.81 o 
   3   3  12        4.52       86.91    163.80 o 
   4   3  12     6361.04     6292.45    428.16 o 
   5   3  12     4530.26     4622.22    261.92 o 
   6   3  12      154.66      -23.97    101.99 o 
   7   3  12     3294.30     2919.98    541.23 o 
   8   3  12      770.17      532.61    166.56 o 
   9   3  12      695.35      652.60    212.95 o 
  10   3  12      325.86      419.47    204.28 o 
 -11   4  12       39.04       91.69     86.38 o 
 -10   4  12      176.47      115.12     68.31 o 
  -9   4  12     5802.62     6271.61    169.32 o 
  -8   4  12      354.93      368.39     86.46 o 
  -7   4  12     9049.61     9288.53    258.71 o 
  -6   4  12      170.62       95.65     69.85 o 
  -5   4  12    20039.19    20588.89    396.23 o 
  -4   4  12     4440.38     4351.98    109.86 o 
  -3   4  12    15566.63    15183.77    236.67 o 
  -2   4  12    11409.25    11589.49    192.02 o 
  -1   4  12     1245.51     1108.98    151.54 o 
   0   4  12     4915.46     4572.26    139.15 o 
   1   4  12       49.80      102.69     35.60 o 
   2   4  12      684.99      623.63    105.86 o 
   3   4  12        3.91      256.70    121.26 o 
   4   4  12      158.72      -36.32    145.71 o 
   5   4  12     3616.76     3852.71    349.14 o 
   6   4  12      316.03      591.95    123.00 o 
   7   4  12     1340.43     1333.49    229.98 o 
   8   4  12       65.45      124.26     78.01 o 
   9   4  12     2530.67     2945.82    815.75 o 
  10   4  12      338.80      350.87    229.16 o 
 -11   5  12     3919.71     4658.30    306.16 o 
 -10   5  12      136.50      196.36     81.01 o 
  -9   5  12     2182.92     2317.15    153.02 o 
  -8   5  12       25.08       55.97     65.91 o 
  -7   5  12    13338.38    13211.04    399.13 o 
  -6   5  12      784.58      685.84    103.09 o 
  -5   5  12     5677.03     6016.62    149.54 o 
  -4   5  12     9801.66     9695.39    267.38 o 
  -3   5  12    10157.58    10172.68    225.51 o 
  -2   5  12     2415.72     2272.37     87.62 o 
  -1   5  12      236.52      212.72     52.00 o 
   0   5  12     3067.85     3039.85     87.24 o 
   1   5  12      459.62      412.43     71.49 o 
   2   5  12     1607.71     1459.65    142.97 o 
   3   5  12      268.60      259.02     77.48 o 
   4   5  12     2861.66     2736.54    118.49 o 
   5   5  12    12221.53    13151.86    411.06 o 
   6   5  12     2261.09     1805.27    439.03 o 
   7   5  12     9973.66    11145.64    448.00 o 
   8   5  12       58.73       68.00    148.35 o 
   9   5  12      558.31      571.81    187.75 o 
 -11   6  12      430.13      425.44    131.58 o 
 -10   6  12     2317.89     1780.77    393.85 o 
  -9   6  12        2.36       90.91     59.07 o 
  -8   6  12      825.45      791.25    184.15 o 
  -7   6  12     2864.26     2973.15    101.82 o 
  -6   6  12     1339.57     1350.28    167.65 o 
  -5   6  12     1262.06     1336.47    145.51 o 
  -4   6  12      464.10      418.63     75.69 o 
  -3   6  12     2552.31     2499.12    105.10 o 
  -2   6  12    20581.72    21291.86    363.92 o 
  -1   6  12      518.01      430.65     92.13 o 
   0   6  12     1330.31     1458.68    114.19 o 
   1   6  12     4478.69     4459.11    103.35 o 
   2   6  12    12727.62    12995.69    408.58 o 
   3   6  12     7279.89     7521.52    202.62 o 
   4   6  12     1883.59     2192.35    388.37 o 
   5   6  12       84.23      282.25    112.25 o 
   6   6  12     1784.90     1744.92    250.46 o 
   7   6  12      353.19      437.07    100.60 o 
   8   6  12     1675.23     1349.73    286.34 o 
   9   6  12      454.16      386.53    141.00 o 
 -11   7  12      621.60      476.97    198.86 o 
 -10   7  12      684.59      468.54    158.00 o 
  -9   7  12       30.47       95.29     75.98 o 
  -8   7  12     1406.70     1304.16    240.18 o 
  -7   7  12      709.16      736.93    131.71 o 
  -6   7  12     3815.98     3771.27    170.18 o 
  -5   7  12     1998.35     2065.14    175.61 o 
  -4   7  12     2170.86     2133.14     99.73 o 
  -3   7  12    20049.42    21070.20    363.00 o 
  -2   7  12    16481.28    16508.14    406.75 o 
  -1   7  12     1872.75     1768.90     92.15 o 
   0   7  12    56738.68    57340.80   1332.53 o 
   1   7  12     7584.31     6926.19    276.40 o 
   2   7  12      747.67      646.78    113.77 o 
   3   7  12      506.86      435.27     72.33 o 
   4   7  12      907.13      903.60    178.68 o 
   5   7  12      839.80      758.64    209.19 o 
   6   7  12    10216.12    11822.03    571.59 o 
   7   7  12      319.14      249.18     91.35 o 
   8   7  12       21.14       82.24    147.17 o 
   9   7  12      444.51      613.82    163.54 o 
 -10   8  12       25.33      -82.13    117.91 o 
  -9   8  12     1320.54     1045.05    256.15 o 
  -8   8  12        6.01       56.55    109.91 o 
  -7   8  12     1805.08     1542.90    346.23 o 
  -6   8  12       24.55       33.49     73.34 o 
  -5   8  12    17545.65    18303.20    605.36 o 
  -4   8  12      129.44      146.33    116.12 o 
  -3   8  12      111.94      112.93     56.79 o 
  -2   8  12     7307.41     7186.90    208.19 o 
  -1   8  12    10584.10    10821.65    272.01 o 
   0   8  12     5134.46     4783.00    169.69 o 
   1   8  12      985.27      973.11    164.90 o 
   2   8  12      742.54      703.90    115.41 o 
   3   8  12     4521.33     4736.95    206.09 o 
   4   8  12     8873.10     8887.29    202.34 o 
   5   8  12      184.45      243.72     69.16 o 
   6   8  12     1888.45     1267.70    313.59 o 
   7   8  12      866.09      910.53    206.14 o 
   8   8  12     3804.56     3557.81    641.77 o 
   9   8  12     2167.09     1736.47    414.71 o 
 -10   9  12        6.09      244.30    102.24 o 
  -9   9  12      102.56      156.69     64.71 o 
  -8   9  12      589.61      502.27    165.86 o 
  -7   9  12     2288.47     2097.46    407.44 o 
  -6   9  12     3142.53     3006.14    178.96 o 
  -5   9  12     1044.63     1087.54    145.53 o 
  -4   9  12     3799.24     3683.64    153.22 o 
  -3   9  12      448.93      519.03    101.24 o 
  -2   9  12     2558.46     2593.51    174.52 o 
  -1   9  12      325.23      300.18     66.20 o 
   0   9  12        2.98       68.05     51.27 o 
   1   9  12     6083.77     6065.85    170.67 o 
   2   9  12     4749.55     4586.69    140.63 o 
   3   9  12     5145.31     5329.70    160.21 o 
   4   9  12     6360.47     6392.38    157.75 o 
   5   9  12     1727.91     1527.18    249.01 o 
   6   9  12      214.31      178.50    119.95 o 
   7   9  12     3023.00     2511.08    311.04 o 
   8   9  12     3162.12     2164.52    358.92 o 
   9   9  12     2166.37     1654.36    365.54 o 
 -10  10  12     1479.27     1258.20    456.44 o 
  -9  10  12      284.04      160.77     89.01 o 
  -8  10  12      263.45      170.19    114.05 o 
  -7  10  12      323.36      147.07    121.67 o 
  -6  10  12       72.08       45.62     70.91 o 
  -5  10  12      254.91      230.28     73.24 o 
  -4  10  12    11235.31    11924.51    294.04 o 
  -3  10  12    12194.08    12020.28    275.49 o 
  -2  10  12     2901.72     2992.63    115.47 o 
  -1  10  12     4447.45     4198.80    130.10 o 
   0  10  12     1980.09     1743.02    184.94 o 
   1  10  12       42.55       71.33     62.03 o 
   2  10  12       28.93       88.62     29.58 o 
   3  10  12    20061.91    19990.98    533.59 o 
   4  10  12        4.62      102.19     95.88 o 
   5  10  12     5145.44     5433.21    288.75 o 
   6  10  12       97.71       73.56    134.84 o 
   7  10  12      898.87      585.88    131.62 o 
   8  10  12      775.03      595.92    132.09 o 
 -10  11  12     1260.81      731.03    361.93 o 
  -9  11  12      232.49      218.20    160.00 o 
  -8  11  12     3248.63     3153.71    233.64 o 
  -7  11  12       33.27      124.24     72.56 o 
  -6  11  12      930.72      651.14    261.55 o 
  -5  11  12      366.62      197.19     93.94 o 
  -4  11  12     1392.33     1543.33    260.42 o 
  -3  11  12    21666.00    22159.13    593.71 o 
  -2  11  12    16246.29    17803.25    380.62 o 
  -1  11  12    19949.87    20664.34    730.87 o 
   0  11  12     5604.97     5758.49    242.30 o 
   1  11  12     8534.48     8866.08    243.53 o 
   2  11  12      349.22      309.73    106.94 o 
   3  11  12      812.53      624.00    138.98 o 
   4  11  12      599.76      738.32    142.81 o 
   5  11  12     6808.55     6526.50    264.87 o 
   6  11  12      219.81      217.26     97.00 o 
   7  11  12     2054.92     1868.75    313.18 o 
   8  11  12       93.23      182.36     87.17 o 
  -9  12  12     1291.30     1281.11    307.91 o 
  -8  12  12      551.53      402.08     88.85 o 
  -7  12  12       55.64      104.85     95.10 o 
  -6  12  12       13.41      125.33    237.43 o 
  -5  12  12        7.51       84.04     82.03 o 
  -4  12  12        6.54        7.65     89.79 o 
  -3  12  12     7826.77     8174.58    254.07 o 
  -2  12  12       43.24       70.54     57.36 o 
  -1  12  12     2482.39     2427.61    122.10 o 
   0  12  12      755.98      814.51    203.84 o 
   1  12  12     1639.54     1567.82    111.43 o 
   2  12  12     7230.39     7275.32    890.70 o 
   3  12  12      115.79      -32.02     89.36 o 
   4  12  12    11931.02    12047.66    454.53 o 
   5  12  12      403.99      356.94     91.28 o 
   6  12  12      350.86      456.79     84.63 o 
   7  12  12      169.55      209.33     79.19 o 
   8  12  12      544.03      420.18    120.27 o 
  -9  13  12      940.51      521.99    200.60 o 
  -8  13  12       16.11      -91.44    229.33 o 
  -7  13  12     1606.24     1445.68    302.31 o 
  -6  13  12      339.35      323.42    163.43 o 
  -5  13  12     3127.62     3367.31    289.24 o 
  -4  13  12     1018.75     1113.34    166.11 o 
  -3  13  12     1697.18     1683.93    305.97 o 
  -2  13  12      466.45      357.47     98.22 o 
  -1  13  12      409.15      441.54    118.67 o 
   0  13  12       44.47       33.34     57.13 o 
   1  13  12     1876.79     1797.35    401.84 o 
   2  13  12     2597.65     2306.60    525.47 o 
   3  13  12     4272.16     4651.45    390.20 o 
   4  13  12     1680.63     1192.61    279.42 o 
   5  13  12       17.01       68.27     60.28 o 
   6  13  12       10.67       27.02     79.68 o 
   7  13  12       43.18       11.76     79.31 o 
  -8  14  12       96.58      236.72     98.60 o 
  -7  14  12      251.12      249.62    114.47 o 
  -6  14  12     3978.27     3473.57    488.35 o 
  -5  14  12     4316.55     4849.76    289.19 o 
  -4  14  12     5158.88     5833.22    322.66 o 
  -3  14  12      653.80      539.75    150.46 o 
  -2  14  12      119.02      174.81     87.84 o 
  -1  14  12       31.90      168.52     66.57 o 
   0  14  12      128.06        7.67     78.38 o 
   1  14  12       21.85     -149.13    156.10 o 
   2  14  12     4590.38     4967.77    288.00 o 
   3  14  12     4622.83     4887.91    441.96 o 
   4  14  12     1215.67     1128.63    337.84 o 
   5  14  12     7904.53     7947.41    649.35 o 
   6  14  12       21.01      121.61     98.16 o 
   7  14  12     1618.98      887.04    200.37 o 
  -8  15  12      701.06      561.60    221.23 o 
  -7  15  12      477.58      453.68    135.86 o 
  -6  15  12     1908.50     1809.12    615.45 o 
  -5  15  12      983.11     1008.58    179.55 o 
  -4  15  12     7036.05     7786.52    689.04 o 
  -3  15  12     1946.56     1923.36    300.43 o 
  -2  15  12     3329.31     3518.01    223.33 o 
  -1  15  12     6986.83     7456.94    392.55 o 
   0  15  12     4278.09     3976.93    196.31 o 
   1  15  12      977.69     1110.79    212.13 o 
   2  15  12     1644.06     1472.43    356.35 o 
   3  15  12      568.06      404.54    153.63 o 
   4  15  12     6550.77     6017.99    250.24 o 
   5  15  12      567.92      433.46    140.19 o 
   6  15  12     1388.43      963.94    273.85 o 
  -7  16  12       15.18      229.05     73.93 o 
  -6  16  12      254.18       36.30    118.01 o 
  -5  16  12     2437.95     2565.34    513.05 o 
  -4  16  12      119.84      -53.86    131.08 o 
  -3  16  12     1468.83     1185.74    217.73 o 
  -2  16  12       16.76        1.05     99.01 o 
  -1  16  12     1768.26     1625.87    358.29 o 
   0  16  12      200.37       52.76    265.65 o 
   1  16  12      446.28      325.23    142.13 o 
   2  16  12     9003.51    10542.03    847.24 o 
   3  16  12     2103.08     2357.16    416.30 o 
   4  16  12        9.52       42.47    155.88 o 
   5  16  12      173.44      255.64    105.28 o 
  -6  17  12       11.17      112.42    105.21 o 
  -5  17  12     2238.56     1904.03    619.42 o 
  -4  17  12      590.71      558.37    178.67 o 
  -3  17  12     4347.04     4416.08    182.77 o 
  -2  17  12      165.28      129.74     61.51 o 
  -1  17  12      377.13      430.51    142.44 o 
   0  17  12     3720.97     3949.16    890.54 o 
   1  17  12     1092.54      751.25    305.39 o 
   2  17  12      333.42      425.16    166.27 o 
   3  17  12      580.93      471.55    156.34 o 
   4  17  12       37.96      165.69     91.10 o 
   5  17  12      250.57      121.31    318.69 o 
  -5  18  12     4050.79     4453.14    357.45 o 
  -4  18  12       31.78      120.08     97.95 o 
  -3  18  12       46.20      -60.80    193.55 o 
  -2  18  12       27.29       -4.59    108.32 o 
  -1  18  12      823.34      709.83    220.33 o 
   0  18  12     4358.69     4536.72    289.70 o 
   1  18  12      363.02      317.70    138.18 o 
   2  18  12      861.32      841.98    277.21 o 
   3  18  12      268.84      227.44    133.35 o 
   4  18  12      316.76      443.19    265.65 o 
  -4  19  12     4178.81     4117.62    539.06 o 
  -3  19  12      281.86      194.72    108.34 o 
  -2  19  12      752.81      447.73    192.15 o 
  -1  19  12       14.43       92.89    184.57 o 
   0  19  12       54.07      171.60    124.87 o 
   1  19  12     5533.52     6988.67    509.25 o 
   2  19  12      776.83      748.31    236.46 o 
  -2  20  12      137.14       86.58    151.36 o 
  -1  20  12     4200.23     3456.01    565.22 o 
   0  20  12     2877.14     2070.15    817.48 o 
 -11   0  13      332.57      247.09    174.42 o 
  -9   0  13     6542.58     7703.58    375.14 o 
  -7   0  13     2738.19     3040.54    141.43 o 
  -5   0  13    38548.38    41537.70    786.34 o 
  -3   0  13     5105.95     5085.18    222.89 o 
  -1   0  13    36940.46    34482.39   1070.89 o 
   1   0  13     1694.66      903.03    282.52 o 
   3   0  13    30881.26    34658.90   1204.04 o 
   5   0  13    16515.18    15997.29    616.29 o 
   7   0  13     2073.23     1676.31    732.41 o 
   9   0  13      822.14      711.01    335.07 o 
 -11   1  13        1.27       50.39     73.39 o 
 -10   1  13      130.60       72.47     68.85 o 
  -9   1  13     1293.24     1061.75    188.67 o 
  -8   1  13      918.21      681.15    161.19 o 
  -7   1  13    13889.53    15014.39    392.48 o 
  -6   1  13     2577.53     2913.41    190.22 o 
  -5   1  13     4251.54     4525.47    108.57 o 
  -4   1  13     1899.25     1909.50    121.06 o 
  -3   1  13    24019.43    23839.23    323.26 o 
  -2   1  13     2350.46     1918.93     99.71 o 
  -1   1  13     2679.35     2476.65    104.17 o 
   0   1  13      276.69      310.16     57.40 o 
   1   1  13     2676.08     2859.82    365.23 o 
   2   1  13        7.14      291.04    155.06 o 
   3   1  13     8774.68     9378.06    357.89 o 
   4   1  13     9220.72     9468.05    424.11 o 
   5   1  13     4044.97     4304.23    197.33 o 
   6   1  13      572.26      416.48    204.73 o 
   7   1  13     2834.72     2849.73    737.13 o 
   8   1  13     4469.56     4591.98    584.14 o 
   9   1  13       38.79      -39.77    180.46 o 
 -11   2  13      895.06      572.94    139.27 o 
 -10   2  13      466.70      479.13    103.44 o 
  -9   2  13      679.09      559.43    103.23 o 
  -8   2  13     2167.33     2314.59    128.68 o 
  -7   2  13     2022.05     1943.37    131.86 o 
  -6   2  13    13536.32    14350.08    631.86 o 
  -5   2  13       40.54       71.09     47.00 o 
  -4   2  13    22137.09    23076.64    332.35 o 
  -3   2  13     1293.09     1384.15    114.55 o 
  -2   2  13    28039.13    27733.97    405.04 o 
  -1   2  13     1774.33     1239.00    434.58 o 
   0   2  13    27964.65    27015.91    737.85 o 
   1   2  13     4576.14     4099.50    202.55 o 
   2   2  13       45.02      171.79    101.05 o 
   3   2  13     2054.03     1835.36    398.64 o 
   4   2  13       17.41      140.45    166.07 o 
   5   2  13     6057.45     6394.49    495.79 o 
   6   2  13    12060.48    13595.41   1151.49 o 
   7   2  13     1031.30     1034.89    302.21 o 
   8   2  13       97.46      -96.55    243.27 o 
   9   2  13      202.24      -24.87    225.96 o 
 -11   3  13     1351.80      913.42    208.92 o 
 -10   3  13        0.08       38.28     76.27 o 
  -9   3  13     2493.26     2952.61    145.90 o 
  -8   3  13      916.78      822.01    141.71 o 
  -7   3  13     9308.71    10399.70    373.19 o 
  -6   3  13     2374.81     2655.86    273.13 o 
  -5   3  13     1506.99     1485.59    201.19 o 
  -4   3  13      202.07      200.68     30.90 o 
  -3   3  13     6137.33     6046.14    173.44 o 
  -2   3  13     7598.67     6987.11    216.61 o 
  -1   3  13    15044.19    14167.10    477.82 o 
   0   3  13     2527.28     2251.38    241.33 o 
   1   3  13      137.45      148.22     49.92 o 
   2   3  13     1443.71     1512.16    352.86 o 
   3   3  13     2712.71     2857.76    236.79 o 
   4   3  13    10449.57    11546.29    335.06 o 
   5   3  13    13393.88    13954.22    803.45 o 
   6   3  13     2885.51     2513.93    613.54 o 
   7   3  13    14481.29    16557.71    565.43 o 
   8   3  13     5552.77     5850.46    470.56 o 
   9   3  13      355.39      347.19    165.71 o 
 -11   4  13      295.76      138.82     87.70 o 
 -10   4  13      547.39      393.83     67.75 o 
  -9   4  13     1050.66      791.32    151.76 o 
  -8   4  13      420.44      383.64     82.40 o 
  -7   4  13      343.94      240.73     73.57 o 
  -6   4  13        8.84       33.33     52.25 o 
  -5   4  13     3637.40     3579.06    180.51 o 
  -4   4  13    11839.89    12919.25    224.02 o 
  -3   4  13     3726.66     3923.43     96.80 o 
  -2   4  13    15349.35    15251.80    386.05 o 
  -1   4  13     2147.08     2091.83    136.86 o 
   0   4  13     5207.90     5177.08    248.25 o 
   1   4  13      258.96      265.43     55.47 o 
   2   4  13       96.53      152.30     58.91 o 
   3   4  13    12454.40    12305.33    769.23 o 
   4   4  13     8058.80     8846.32    324.67 o 
   5   4  13    10199.63    11346.54    583.48 o 
   6   4  13       38.12      174.61    103.55 o 
   7   4  13     1166.60      746.45    121.46 o 
   8   4  13      390.72      409.24    103.14 o 
   9   4  13       46.48     -255.84    255.84 o 
 -11   5  13     1144.92      775.46    197.43 o 
 -10   5  13       10.21       52.31     73.22 o 
  -9   5  13      237.14      184.29     66.57 o 
  -8   5  13      217.39      223.84     62.80 o 
  -7   5  13        1.02       23.94     43.76 o 
  -6   5  13     3443.53     3895.01    157.14 o 
  -5   5  13        8.52       29.86     64.42 o 
  -4   5  13    14424.17    14225.09    279.25 o 
  -3   5  13     1634.07     1444.29    127.85 o 
  -2   5  13      262.07      260.67     56.48 o 
  -1   5  13      193.17      187.65     67.84 o 
   0   5  13       57.62       96.97     50.61 o 
   1   5  13     1168.54     1045.24    162.24 o 
   2   5  13    23556.77    24361.01    426.73 o 
   3   5  13    15045.04    15270.60    347.23 o 
   4   5  13     2108.82     2070.79    137.86 o 
   5   5  13      260.38      320.22     84.87 o 
   6   5  13      105.93      162.52    144.43 o 
   7   5  13     1263.82     1072.15    242.74 o 
   8   5  13      368.72      411.16    161.56 o 
   9   5  13        9.63      150.40    207.75 o 
 -11   6  13     1600.43     1117.44    310.96 o 
 -10   6  13      461.66      299.46     99.97 o 
  -9   6  13     1708.82     1756.52    339.67 o 
  -8   6  13     3378.31     3766.25    194.72 o 
  -7   6  13     2754.24     2959.85    184.10 o 
  -6   6  13     7393.92     7234.35    268.55 o 
  -5   6  13     4699.67     4993.98    134.18 o 
  -4   6  13    12644.83    13505.91    243.86 o 
  -3   6  13     3968.99     3796.17    161.16 o 
  -2   6  13    15462.83    15238.91    279.92 o 
  -1   6  13     3604.05     3646.48    163.44 o 
   0   6  13      670.84      766.61    125.28 o 
   1   6  13     2743.77     2797.40    264.43 o 
   2   6  13     1132.10     1145.69     99.87 o 
   3   6  13     9971.89    10448.38    198.57 o 
   4   6  13     3029.19     2997.61    306.79 o 
   5   6  13    19589.32    21732.41    686.33 o 
   6   6  13      364.68      339.51    132.13 o 
   7   6  13      220.00       -6.23    105.88 o 
   8   6  13       77.50      102.56     94.72 o 
   9   6  13     3576.92     2714.12    674.27 o 
 -10   7  13      248.88      207.26    100.23 o 
  -9   7  13     5978.48     6626.14    327.69 o 
  -8   7  13        0.66       28.70    126.49 o 
  -7   7  13      257.68      195.47    114.94 o 
  -6   7  13     1354.12     1125.73    187.07 o 
  -5   7  13       48.20       23.43     79.66 o 
  -4   7  13      743.18      663.63     95.04 o 
  -3   7  13      302.97      288.25     77.84 o 
  -2   7  13     3277.75     3128.51    135.62 o 
  -1   7  13     7662.21     7069.92    212.08 o 
   0   7  13     1248.35     1189.85    167.19 o 
   1   7  13     3098.94     3018.18    197.05 o 
   2   7  13     1976.34     1680.59    214.31 o 
   3   7  13     2491.70     2489.35     67.60 o 
   4   7  13      669.68      777.99    134.99 o 
   5   7  13     4943.71     4909.64    333.27 o 
   6   7  13     1460.69     1352.94    295.07 o 
   7   7  13     6547.91     6939.63    472.07 o 
   8   7  13      883.62      826.49    207.44 o 
   9   7  13      642.54      603.14    188.04 o 
 -10   8  13       29.46      147.81     85.49 o 
  -9   8  13      759.97      616.71    147.25 o 
  -8   8  13      410.41      379.24    139.36 o 
  -7   8  13     2077.84     1890.92    408.92 o 
  -6   8  13       19.30       86.21     85.54 o 
  -5   8  13     9700.63     9836.36    306.64 o 
  -4   8  13    12887.18    13227.00    360.84 o 
  -3   8  13     1103.60     1025.05    220.07 o 
  -2   8  13     3961.88     3873.87    130.20 o 
  -1   8  13    17309.62    17123.84    288.63 o 
   0   8  13       65.58       46.30     48.41 o 
   1   8  13      178.40      131.47     41.01 o 
   2   8  13       27.89       81.54     73.46 o 
   3   8  13       66.17       57.60    109.59 o 
   4   8  13       18.70       86.61     60.52 o 
   5   8  13     1223.34      962.40    181.73 o 
   6   8  13      194.09      152.10    102.87 o 
   7   8  13     1078.75     1016.32    248.42 o 
   8   8  13     1593.40     1695.50    346.23 o 
 -10   9  13       20.72     -181.78    181.78 o 
  -9   9  13      793.84      657.09    160.34 o 
  -8   9  13      426.80      268.86    111.93 o 
  -7   9  13    12049.27    12699.35    485.45 o 
  -6   9  13     2336.57     2445.65    373.93 o 
  -5   9  13     1186.21      935.08    199.18 o 
  -4   9  13     1046.17      856.54    169.20 o 
  -3   9  13    16523.31    17464.53    310.37 o 
  -2   9  13       96.04      131.98     63.83 o 
  -1   9  13     1159.24     1024.63    173.16 o 
   0   9  13    14313.47    14235.68    380.58 o 
   1   9  13    23346.36    23155.04    384.97 o 
   2   9  13    18867.02    18579.38    386.76 o 
   3   9  13     2311.06     2101.14    276.77 o 
   4   9  13       13.21      132.72     93.86 o 
   5   9  13      416.99      281.77     94.13 o 
   6   9  13       51.98      186.62     89.83 o 
   7   9  13     3710.47     4180.08    397.20 o 
   8   9  13      207.49      287.25    137.97 o 
 -10  10  13       14.21      164.79    213.76 o 
  -9  10  13      320.23      199.59     95.47 o 
  -8  10  13      835.86      539.00    165.85 o 
  -7  10  13       58.15     -113.02    113.02 o 
  -6  10  13     1921.33     1765.47    241.66 o 
  -5  10  13    10669.22    11346.12    420.97 o 
  -4  10  13    12526.02    13714.92    442.97 o 
  -3  10  13     6502.31     6333.73    225.82 o 
  -2  10  13     6591.80     6782.71    173.17 o 
  -1  10  13      167.92      257.24     98.62 o 
   0  10  13       41.08       95.96     32.67 o 
   1  10  13     3379.93     3306.88    206.52 o 
   2  10  13     7559.51     6330.24    544.61 o 
   3  10  13     2600.34     2366.34    202.40 o 
   4  10  13     5132.91     5262.12    181.75 o 
   5  10  13     3484.95     3714.49    360.21 o 
   6  10  13     8218.26     8515.84    293.92 o 
   7  10  13     1880.71     1670.60    302.25 o 
   8  10  13     2103.38     1982.54    397.73 o 
  -9  11  13      790.23      537.72    170.58 o 
  -8  11  13      232.32      132.30     87.33 o 
  -7  11  13      326.90      258.34     95.91 o 
  -6  11  13     2618.87     2259.46    442.55 o 
  -5  11  13       60.22       38.69     81.87 o 
  -4  11  13       13.60      -43.13    101.44 o 
  -3  11  13      400.54      372.98     94.66 o 
  -2  11  13       63.11       18.60     82.29 o 
  -1  11  13       74.40      129.31     49.69 o 
   0  11  13     1247.97      992.87    161.28 o 
   1  11  13     9180.75     9038.12    264.21 o 
   2  11  13     5023.82     5234.47    172.53 o 
   3  11  13     2866.20     2829.77    339.71 o 
   4  11  13     6608.11     6469.30    553.15 o 
   5  11  13      234.60      135.18     82.59 o 
   6  11  13     1354.17     1032.46    171.91 o 
   7  11  13      164.97      209.33     79.92 o 
   8  11  13     3929.11     4663.80    471.58 o 
  -9  12  13     2517.59     2001.91    619.94 o 
  -8  12  13        2.60       57.74     71.42 o 
  -7  12  13        0.14       42.55    107.89 o 
  -6  12  13     4069.48     4340.84    258.71 o 
  -5  12  13    13966.38    14759.36   1537.44 o 
  -4  12  13     1737.30     1755.30    324.68 o 
  -3  12  13     7235.27     7683.34    340.61 o 
  -2  12  13       47.57       81.36     73.75 o 
  -1  12  13     8845.98     9032.70    265.34 o 
   0  12  13     5954.66     6331.56    231.38 o 
   1  12  13     2049.18     1836.40    438.78 o 
   2  12  13     1855.01     2097.82    416.17 o 
   3  12  13     3184.00     2539.50    255.71 o 
   4  12  13       80.36       67.86     73.30 o 
   5  12  13      660.55      467.00    149.84 o 
   6  12  13     3294.47     3308.38    233.30 o 
   7  12  13     2087.09     1649.27    289.81 o 
  -8  13  13      358.14      401.72    130.44 o 
  -7  13  13     3006.42     2657.63    556.75 o 
  -6  13  13      992.53      846.62    321.34 o 
  -5  13  13     3813.56     3970.01    393.48 o 
  -4  13  13      399.90      242.65     85.18 o 
  -3  13  13     1568.58     1629.54    319.77 o 
  -2  13  13     1488.02     1553.33    251.65 o 
  -1  13  13      127.79      155.56     76.27 o 
   0  13  13    11430.93    12628.32    375.66 o 
   1  13  13     7694.11     7616.44    586.45 o 
   2  13  13       55.76      263.18    133.07 o 
   3  13  13      643.01      777.55    214.30 o 
   4  13  13      387.26      221.38    142.93 o 
   5  13  13      323.22      192.01     94.39 o 
   6  13  13      100.11      119.21    108.52 o 
   7  13  13      547.99      352.83    200.31 o 
  -8  14  13       80.06       48.41    400.10 o 
  -7  14  13       15.54       46.69    125.73 o 
  -6  14  13     1562.67     1571.08    413.75 o 
  -5  14  13     3060.34     2463.19    501.36 o 
  -4  14  13     1933.00     1763.62    377.64 o 
  -3  14  13     2776.60     2548.85    505.61 o 
  -2  14  13      470.44      405.05    100.42 o 
  -1  14  13        3.75       44.69    205.49 o 
   0  14  13     1715.22      910.33    259.69 o 
   1  14  13     5844.68     5625.12    207.87 o 
   2  14  13     4392.47     5300.39    345.10 o 
   3  14  13      916.65     1133.46    251.26 o 
   4  14  13     1290.37     1332.32    256.20 o 
   5  14  13       29.66      -18.85    102.50 o 
   6  14  13     1872.07     1083.62    339.60 o 
  -7  15  13      333.86      541.22    296.15 o 
  -6  15  13       77.18       36.48    150.17 o 
  -5  15  13       23.79      114.75     64.35 o 
  -4  15  13      847.00      526.81    158.07 o 
  -3  15  13        3.62        7.24    192.99 o 
  -2  15  13      354.13      510.28    127.36 o 
  -1  15  13     1173.99     1109.98    254.69 o 
   0  15  13     4582.54     3965.95    516.69 o 
   1  15  13     3932.46     3956.24    573.85 o 
   2  15  13       74.48      233.74     70.39 o 
   3  15  13    11274.02    12436.14    441.37 o 
   4  15  13       58.10      181.88    159.00 o 
   5  15  13        6.35       67.04    105.90 o 
   6  15  13      377.21      432.29    271.65 o 
  -7  16  13     1866.78     1376.92    445.03 o 
  -6  16  13     1897.04     1578.43    511.69 o 
  -5  16  13      669.55      580.36    198.59 o 
  -4  16  13       12.29      137.15     75.95 o 
  -3  16  13     1434.36     1184.49    282.37 o 
  -2  16  13      160.72      158.52     90.69 o 
  -1  16  13     1704.06     1452.93    292.08 o 
   0  16  13      936.50      718.16    240.67 o 
   1  16  13     1926.65     1900.31    434.29 o 
   2  16  13      602.80      550.03    117.94 o 
   3  16  13     1004.92      807.88    277.54 o 
   4  16  13     2243.14     1864.94    465.99 o 
   5  16  13     1107.97     1032.92    309.06 o 
  -6  17  13       86.05       97.95    245.71 o 
  -5  17  13      632.70      460.74    142.66 o 
  -4  17  13       59.37      213.57     88.90 o 
  -3  17  13     2888.85     3329.09    329.39 o 
  -2  17  13     3872.13     3759.83    169.48 o 
  -1  17  13      125.89      105.55    108.34 o 
   0  17  13     1183.56      998.07    225.45 o 
   1  17  13       29.18     -172.92    177.78 o 
   2  17  13       15.72       75.58    178.39 o 
   3  17  13       53.01      122.63    101.21 o 
   4  17  13     1302.79     1344.26    353.93 o 
  -5  18  13      769.09      567.62    228.22 o 
  -4  18  13     1365.58      866.81    312.38 o 
  -3  18  13      227.66      273.37    115.28 o 
  -2  18  13      484.12      580.54    195.56 o 
  -1  18  13     3984.42     4707.24    552.55 o 
   0  18  13     1266.91     1060.76    267.80 o 
   1  18  13      821.32      593.99    200.69 o 
   2  18  13       15.70      190.81    112.23 o 
   3  18  13      155.02      253.11    142.97 o 
  -3  19  13        3.83       69.40     76.94 o 
  -2  19  13      433.01      186.68    211.32 o 
  -1  19  13      166.92       53.85    177.21 o 
   0  19  13       68.79        3.24    126.19 o 
   1  19  13       27.91      324.24    199.48 o 
 -10   0  14       15.76       13.34     89.82 o 
  -8   0  14      870.40      512.45    192.01 o 
  -6   0  14    10375.11    11216.63    350.64 o 
  -4   0  14    18663.75    19083.51    411.88 o 
  -2   0  14       77.77      181.04     86.46 o 
   0   0  14     1981.98     1934.83    311.06 o 
   2   0  14    39894.03    39866.56   1362.98 o 
   4   0  14     2550.30     2990.31    600.40 o 
   6   0  14      277.78      576.72    457.03 o 
   8   0  14      516.68      324.69    194.29 o 
 -11   1  14     1466.23     1140.10    298.63 o 
 -10   1  14      270.74      294.32     82.80 o 
  -9   1  14        2.35       52.21     66.48 o 
  -8   1  14       18.27      106.74     63.32 o 
  -7   1  14     9671.60     9915.96    318.19 o 
  -6   1  14      350.98      365.63     69.10 o 
  -5   1  14      556.63      489.07     63.11 o 
  -4   1  14     8600.97     8951.55    222.52 o 
  -3   1  14     1800.74     1733.74    116.56 o 
  -2   1  14    21746.31    20082.74   1447.64 o 
  -1   1  14      815.19      716.85    103.08 o 
   0   1  14      734.71      490.85    112.98 o 
   1   1  14     4157.24     4368.42    387.94 o 
   2   1  14     3620.61     3671.24    654.18 o 
   3   1  14    19344.58    20608.07    632.19 o 
   4   1  14    12845.23    13717.94   1335.57 o 
   5   1  14     7880.21     8433.94    266.58 o 
   6   1  14      344.19      123.52    136.76 o 
   7   1  14      350.87      378.18    156.99 o 
   8   1  14       15.15      159.49    236.95 o 
   9   1  14       37.60       58.08    198.44 o 
 -11   2  14      468.21      391.92     81.62 o 
 -10   2  14      544.00      499.34    101.52 o 
  -9   2  14    17952.42    20682.45    485.55 o 
  -8   2  14       15.24      -44.15     79.16 o 
  -7   2  14     1179.13     1124.40    186.04 o 
  -6   2  14     2156.67     2223.37    153.76 o 
  -5   2  14    12327.66    12908.07    319.42 o 
  -4   2  14      481.93      585.88     72.51 o 
  -3   2  14     1142.21     1136.00    120.00 o 
  -2   2  14      159.39      159.15     59.50 o 
  -1   2  14       53.72       16.17     55.02 o 
   0   2  14       35.47       48.77     68.31 o 
   1   2  14     1269.98      998.40    188.86 o 
   2   2  14     1542.25     1836.42    398.81 o 
   3   2  14     2682.14     2846.43    557.43 o 
   4   2  14     2672.10     3300.79    724.40 o 
   5   2  14    18568.90    21212.63   2362.34 o 
   6   2  14     1189.00     1049.01    311.06 o 
   7   2  14     4089.02     4162.84   1018.02 o 
   8   2  14     2635.94     2719.01    854.18 o 
   9   2  14     1543.79     1327.78    372.34 o 
 -11   3  14     1355.58     1060.90    279.83 o 
 -10   3  14      383.96      371.82     85.92 o 
  -9   3  14       62.83      -15.10     49.86 o 
  -8   3  14       56.87       71.09     59.36 o 
  -7   3  14     6207.45     6283.32    224.66 o 
  -6   3  14     2309.55     2474.07    129.03 o 
  -5   3  14     8910.38     9199.82    219.31 o 
  -4   3  14    16182.20    16633.54    268.82 o 
  -3   3  14      757.45      772.25     99.00 o 
  -2   3  14     9763.14     9252.65    222.63 o 
  -1   3  14     5789.55     5205.38    135.12 o 
   0   3  14     7784.93     7766.84    247.55 o 
   1   3  14      503.17      321.27     91.81 o 
   2   3  14     2381.65     2734.58    435.82 o 
   3   3  14       71.19        6.84    155.05 o 
   4   3  14     1974.02     1866.18    425.40 o 
   5   3  14    11107.47    11428.93    590.83 o 
   6   3  14     5743.00     5956.63    613.37 o 
   7   3  14      340.88      192.64    119.82 o 
   8   3  14      154.20      204.15    184.40 o 
   9   3  14      253.69      134.34    128.65 o 
 -11   4  14      163.73      269.35    113.60 o 
 -10   4  14        2.17      105.32     60.65 o 
  -9   4  14       81.61       56.14     45.60 o 
  -8   4  14      884.83      654.43    126.25 o 
  -7   4  14     4156.00     4543.48    193.50 o 
  -6   4  14     4037.35     3908.66     85.01 o 
  -5   4  14      233.48      260.64     50.38 o 
  -4   4  14     3164.00     3236.04    165.47 o 
  -3   4  14    31604.89    31430.64    469.91 o 
  -2   4  14      449.81      388.61     75.70 o 
  -1   4  14     6159.98     5848.02    266.30 o 
   0   4  14     5524.94     5240.29    342.86 o 
   1   4  14    36941.55    36127.57    631.31 o 
   2   4  14    11460.67    12130.76    451.81 o 
   3   4  14     4574.30     4143.14    201.30 o 
   4   4  14     2559.11     2681.62    430.98 o 
   5   4  14     7723.67     9725.00    767.83 o 
   6   4  14      207.12      326.02    117.18 o 
   7   4  14        0.92      -72.51    183.34 o 
   8   4  14       46.94      265.42    170.97 o 
   9   4  14      660.30      633.68    216.64 o 
 -11   5  14      422.97      258.46     97.05 o 
 -10   5  14        7.66      122.90     51.38 o 
  -9   5  14       96.07      117.64     74.25 o 
  -8   5  14      790.10      796.79    171.67 o 
  -7   5  14      495.50      567.01     95.38 o 
  -6   5  14     1215.11     1475.69    155.68 o 
  -5   5  14    19369.79    19910.97    262.10 o 
  -4   5  14      264.67      251.37     85.96 o 
  -3   5  14     4957.64     4646.84    114.01 o 
  -2   5  14      483.27      445.97     69.09 o 
  -1   5  14    15591.09    15245.73    479.56 o 
   0   5  14      724.69      593.79    114.87 o 
   1   5  14    18608.24    18552.80    364.65 o 
   2   5  14     8689.65     8658.53    233.93 o 
   3   5  14    34519.54    37329.18    992.16 o 
   4   5  14     1668.63     1493.57    380.62 o 
   5   5  14      333.17      303.38    137.47 o 
   6   5  14     4637.01     4448.25    315.42 o 
   7   5  14        6.43       84.76    129.38 o 
   8   5  14      335.59      283.88     85.37 o 
   9   5  14      225.51      254.79    174.90 o 
 -10   6  14       10.68      120.59     85.92 o 
  -9   6  14      453.10      288.85     91.81 o 
  -8   6  14        9.38     -117.68    117.68 o 
  -7   6  14     2428.34     2721.33    141.96 o 
  -6   6  14      239.41      285.32     62.03 o 
  -5   6  14     1608.62     1631.72    153.85 o 
  -4   6  14       69.82       97.11     36.40 o 
  -3   6  14     5279.62     5190.32    299.73 o 
  -2   6  14     2049.56     1971.67    148.78 o 
  -1   6  14     2911.91     2853.57    194.67 o 
   0   6  14      211.64      222.58     50.85 o 
   1   6  14     3306.35     3053.01    209.62 o 
   2   6  14     2210.99     2645.03     93.87 o 
   3   6  14    10583.88    11482.15    257.00 o 
   4   6  14     3938.43     4275.13    244.30 o 
   5   6  14     2214.39     2343.19    501.95 o 
   6   6  14      142.78      102.59    135.64 o 
   7   6  14     1165.27      845.66    189.92 o 
   8   6  14     6152.13     7002.28    404.47 o 
   9   6  14      442.75      414.17    257.80 o 
 -10   7  14       83.62       28.73    122.98 o 
  -9   7  14      108.57       61.40    207.78 o 
  -8   7  14     1383.47     1238.32    284.37 o 
  -7   7  14     5141.55     5506.66    255.04 o 
  -6   7  14     8897.90     9028.36    308.77 o 
  -5   7  14     2316.73     2370.93    345.10 o 
  -4   7  14    11071.54    10956.07    309.80 o 
  -3   7  14        7.73       35.34    111.89 o 
  -2   7  14     5060.12     4861.08    245.65 o 
  -1   7  14     1975.88     1780.93    190.98 o 
   0   7  14    20344.39    19967.69    545.19 o 
   1   7  14      140.10      149.53     54.13 o 
   2   7  14     1114.07     1264.86    155.41 o 
   3   7  14     4302.32     4659.29    200.61 o 
   4   7  14       87.76       79.99     68.92 o 
   5   7  14      191.11      125.04    113.48 o 
   6   7  14     7172.56     8361.56    423.40 o 
   7   7  14     7574.42     7772.58    228.72 o 
   8   7  14        1.01      224.81    187.52 o 
 -10   8  14      416.49      292.16    109.00 o 
  -9   8  14     2491.21     2675.26    172.13 o 
  -8   8  14      330.75      136.31     80.99 o 
  -7   8  14     4199.13     4565.22    354.01 o 
  -6   8  14        4.17       79.75    108.49 o 
  -5   8  14     3403.53     2897.68    405.66 o 
  -4   8  14      350.27      459.65     87.66 o 
  -3   8  14     8098.64     8109.93    240.26 o 
  -2   8  14    12917.26    12667.68    442.67 o 
  -1   8  14     1178.90     1076.50    135.55 o 
   0   8  14    16203.26    15627.43    503.29 o 
   1   8  14    11322.57    11150.43    379.01 o 
   2   8  14      275.44      252.26     76.87 o 
   3   8  14     1304.49     1280.54    185.19 o 
   4   8  14     1791.44     1768.56    281.13 o 
   5   8  14    11232.98    12327.81    431.01 o 
   6   8  14     2628.81     2771.51    425.74 o 
   7   8  14      399.12      315.23    142.41 o 
   8   8  14      280.27      270.77    152.92 o 
 -10   9  14        1.19      104.30     94.56 o 
  -9   9  14        0.17      171.97     83.00 o 
  -8   9  14       45.91       -4.77     98.02 o 
  -7   9  14      839.46      811.00    145.34 o 
  -6   9  14       81.05       50.01     87.17 o 
  -5   9  14     1727.68     1298.95    246.44 o 
  -4   9  14       38.24      140.45    101.26 o 
  -3   9  14      133.06      -85.83    188.27 o 
  -2   9  14     5132.72     5210.40    249.22 o 
  -1   9  14     1349.18     1612.76    173.25 o 
   0   9  14     3079.80     3327.98    188.45 o 
   1   9  14     4544.16     4578.92    189.27 o 
   2   9  14      991.77      737.79    148.19 o 
   3   9  14     9232.74     9257.88    403.78 o 
   4   9  14     6432.57     6409.34    396.86 o 
   5   9  14      663.47      692.91    142.71 o 
   6   9  14        4.36      129.66     92.98 o 
   7   9  14      258.92      268.33    124.82 o 
   8   9  14      407.05      366.25    131.16 o 
  -9  10  14     3552.08     4016.11    314.72 o 
  -8  10  14      297.79      273.21     79.78 o 
  -7  10  14      766.37      643.75    176.65 o 
  -6  10  14       25.71       94.94     69.08 o 
  -5  10  14     4637.05     4219.44    376.89 o 
  -4  10  14      709.76      619.60     85.11 o 
  -3  10  14     2121.31     2426.65    355.43 o 
  -2  10  14        2.27       74.38     58.26 o 
  -1  10  14     3786.09     3600.72    208.39 o 
   0  10  14     1235.42     1106.18    196.57 o 
   1  10  14      759.10      824.99    136.33 o 
   2  10  14     1050.52     1044.73    276.88 o 
   3  10  14     4436.78     4958.88    241.75 o 
   4  10  14        0.99       41.24    103.73 o 
   5  10  14       56.08      119.09    105.44 o 
   6  10  14     2824.39     3279.21    342.44 o 
   7  10  14        7.85      243.78    128.43 o 
   8  10  14      100.06       75.24     78.89 o 
  -9  11  14      165.57      158.40     75.62 o 
  -8  11  14     3570.70     3484.75    426.62 o 
  -7  11  14    18931.51    20521.31    597.10 o 
  -6  11  14     4829.89     5068.80    293.12 o 
  -5  11  14      227.10      -26.63    132.24 o 
  -4  11  14      872.88      726.30    155.38 o 
  -3  11  14     3069.41     2914.71    383.32 o 
  -2  11  14     3750.86     3774.60    170.03 o 
  -1  11  14       45.80       16.50    101.16 o 
   0  11  14     3760.72     3605.62    335.63 o 
   1  11  14      376.97      240.33     74.82 o 
   2  11  14     1022.98     1043.87    321.81 o 
   3  11  14     6311.03     6350.07    250.15 o 
   4  11  14     1849.20     1698.29    285.62 o 
   5  11  14     1148.88     1105.88    208.79 o 
   6  11  14        5.44      120.81     91.13 o 
   7  11  14     3514.69     3223.18    369.89 o 
  -9  12  14     2900.14     3582.87    975.20 o 
  -8  12  14      340.73      136.31     89.47 o 
  -7  12  14      404.66      421.08    100.46 o 
  -6  12  14     1233.62     1084.58    263.14 o 
  -5  12  14     1397.99     1448.75    262.65 o 
  -4  12  14      612.21      543.41    194.46 o 
  -3  12  14     1433.19     1108.82    241.21 o 
  -2  12  14    15461.12    16159.68    515.85 o 
  -1  12  14       14.23      125.99     81.39 o 
   0  12  14     5067.00     4824.61    245.52 o 
   1  12  14     1121.67     1341.62    301.00 o 
   2  12  14      308.56      464.65    194.56 o 
   3  12  14      262.29      150.51     93.35 o 
   4  12  14     2155.01     1978.12    225.72 o 
   5  12  14     2182.66     1817.68    347.59 o 
   6  12  14      483.21      307.45    119.20 o 
   7  12  14      566.61      410.17    126.41 o 
  -8  13  14       53.14      166.01     91.27 o 
  -7  13  14      409.81      340.95    194.26 o 
  -6  13  14       17.24       93.85     85.42 o 
  -5  13  14     3078.40     3009.08    212.03 o 
  -4  13  14      516.70      741.53    150.04 o 
  -3  13  14     4225.97     4307.44    376.89 o 
  -2  13  14        2.22       65.95    109.35 o 
  -1  13  14     7225.52     7350.42    302.22 o 
   0  13  14      410.86      310.12    109.86 o 
   1  13  14     1590.14     1261.59    392.09 o 
   2  13  14     6368.48     5886.09    281.83 o 
   3  13  14      248.17      218.21    143.28 o 
   4  13  14     5053.17     5317.82    514.66 o 
   5  13  14     1719.49     1231.47    394.19 o 
   6  13  14      112.24      311.92    465.38 o 
  -8  14  14     1209.14     1076.24    397.00 o 
  -7  14  14      678.30      399.37    143.47 o 
  -6  14  14      117.88      116.65    271.98 o 
  -5  14  14     2691.35     2325.64    347.42 o 
  -4  14  14       29.35      127.77     87.70 o 
  -3  14  14     4077.84     3863.71    327.34 o 
  -2  14  14      957.17      757.87    190.06 o 
  -1  14  14     4983.55     5155.21    264.96 o 
   0  14  14     1681.99     1661.69    424.27 o 
   1  14  14     8230.19     7838.77    384.22 o 
   2  14  14     4183.31     5101.26    406.91 o 
   3  14  14      449.93      589.93    221.23 o 
   4  14  14     2429.06     1969.35    525.97 o 
   5  14  14      332.18      274.03     92.71 o 
   6  14  14      746.80      415.78    138.92 o 
  -7  15  14      876.72      661.67    189.26 o 
  -6  15  14      193.48       23.93    210.84 o 
  -5  15  14      788.01      523.73    127.34 o 
  -4  15  14       83.37       69.33     99.30 o 
  -3  15  14       16.75      181.95     64.22 o 
  -2  15  14     3222.78     2858.04    391.58 o 
  -1  15  14      872.87      822.67    174.57 o 
   0  15  14      290.65      411.51    146.56 o 
   1  15  14     2167.35     1858.81    659.39 o 
   2  15  14      946.98      596.58    189.45 o 
   3  15  14       57.40       -3.40    134.60 o 
   4  15  14     1167.14     1057.16    248.86 o 
   5  15  14      546.76      639.29    168.08 o 
  -6  16  14      661.57      671.06    241.21 o 
  -5  16  14      982.54      775.72    186.14 o 
  -4  16  14     1444.33     1324.87    279.45 o 
  -3  16  14     2260.21     1878.93    409.77 o 
  -2  16  14       69.73      125.22     93.05 o 
  -1  16  14      896.25     1022.39    199.30 o 
   0  16  14       80.28      154.86    143.93 o 
   1  16  14     5597.02     5374.87    300.44 o 
   2  16  14     3938.32     4170.10    706.30 o 
   3  16  14        7.18       65.49    168.02 o 
   4  16  14     1250.10      855.35    481.03 o 
  -5  17  14     4717.85     5056.33    319.23 o 
  -4  17  14      429.71      318.17    138.16 o 
  -3  17  14        5.00       76.99     95.99 o 
  -2  17  14     2705.40     2742.77    471.32 o 
  -1  17  14     4404.57     5301.59    529.04 o 
   0  17  14      433.26      649.54    229.00 o 
   1  17  14     1192.40      828.50    497.74 o 
   2  17  14     8648.48    12500.33    534.23 o 
   3  17  14     2631.72     1636.12    490.57 o 
  -4  18  14      262.10       59.44    144.71 o 
  -3  18  14     1636.17     1065.72    278.25 o 
  -2  18  14       14.01       40.62    101.70 o 
  -1  18  14      788.22      598.27    210.30 o 
   0  18  14      823.65      665.88    220.78 o 
   1  18  14     4303.38     5578.87    705.98 o 
   2  18  14      226.41      141.88    140.19 o 
  -2  19  14      166.61       44.84    231.27 o 
  -1  19  14      562.11      342.46    191.48 o 
   0  19  14        1.36       78.18    113.53 o 
 -11   0  15      721.19      662.42    213.87 o 
  -9   0  15     1760.21     2143.29    165.87 o 
  -7   0  15      264.03      359.07    196.24 o 
  -5   0  15       28.35      100.16     48.75 o 
  -3   0  15     3694.72     3775.18    177.23 o 
  -1   0  15     3593.29     3840.30    213.59 o 
   1   0  15    41487.17    42584.08   1442.45 o 
   3   0  15    17998.89    17696.96    624.72 o 
   5   0  15     1724.98     2069.44    526.44 o 
   7   0  15     1258.35      694.79    265.33 o 
   9   0  15     9213.54    10481.16    707.76 o 
 -11   1  15     3160.14     3281.94    195.60 o 
 -10   1  15       27.22       62.51     46.65 o 
  -9   1  15        1.88      107.87     77.06 o 
  -8   1  15       15.95       61.07     78.60 o 
  -7   1  15       19.49       46.11     53.49 o 
  -6   1  15        5.20       84.71     48.91 o 
  -5   1  15     2414.92     2205.37     94.03 o 
  -4   1  15        0.91       24.89     38.88 o 
  -3   1  15     4899.09     4877.60    153.57 o 
  -2   1  15      850.09      611.21    102.63 o 
  -1   1  15     6132.08     5895.99    286.21 o 
   0   1  15     1364.45     1813.93    316.92 o 
   1   1  15      337.12      332.71    233.69 o 
   2   1  15       39.48      149.60     73.98 o 
   3   1  15    22405.38    25160.49   1242.96 o 
   4   1  15     2661.40     2973.01    549.36 o 
   5   1  15     2662.22     2536.20    530.21 o 
   6   1  15      333.88      310.04    251.99 o 
   7   1  15     2575.31     2466.84    493.87 o 
   8   1  15      372.30       27.82    201.52 o 
   9   1  15       21.82      301.72    171.88 o 
 -11   2  15     1298.31     1008.73    242.46 o 
 -10   2  15      904.01      685.66    182.75 o 
  -9   2  15      894.02      774.85    142.96 o 
  -8   2  15     1176.94     1105.77    170.79 o 
  -7   2  15     4936.46     5278.55    161.30 o 
  -6   2  15     3344.04     3353.30    212.36 o 
  -5   2  15     4697.70     4506.22    107.73 o 
  -4   2  15     2683.86     2645.80     72.51 o 
  -3   2  15     6660.37     6827.73    166.08 o 
  -2   2  15     4773.56     4391.10    253.79 o 
  -1   2  15    13541.39    12904.69    210.51 o 
   0   2  15    17578.14    17366.14    340.94 o 
   1   2  15     2010.92     2063.80    445.85 o 
   2   2  15      826.05      733.40    178.63 o 
   3   2  15      744.86      919.97    147.42 o 
   4   2  15     3664.53     3918.49    435.67 o 
   5   2  15       20.54       23.47    220.56 o 
   6   2  15      141.40     -141.94    189.59 o 
   7   2  15       16.23      203.86    180.51 o 
   8   2  15      280.52      460.44    162.58 o 
   9   2  15      624.38      546.50    248.34 o 
 -11   3  15     2979.02     3267.17    404.86 o 
 -10   3  15      228.59      201.90     60.68 o 
  -9   3  15     3747.66     4303.95    212.46 o 
  -8   3  15       12.02       89.19     58.38 o 
  -7   3  15      812.81      821.76    194.33 o 
  -6   3  15      217.31      166.80     57.58 o 
  -5   3  15     3750.87     3824.05    141.51 o 
  -4   3  15       20.11       60.59     50.15 o 
  -3   3  15     7337.20     7032.65    191.30 o 
  -2   3  15     3232.63     3425.38    256.29 o 
  -1   3  15     1829.09     1653.00    228.93 o 
   0   3  15     6254.13     5951.46    347.66 o 
   1   3  15     5692.60     5121.59    328.04 o 
   2   3  15     1929.91     2111.84    374.46 o 
   3   3  15    17315.81    19387.93    448.62 o 
   4   3  15     4459.86     3583.78    250.61 o 
   5   3  15     3934.21     3951.61    387.08 o 
   6   3  15     5268.85     5144.56    323.21 o 
   7   3  15      237.48      263.11    154.96 o 
   8   3  15      694.08      537.29    306.59 o 
   9   3  15      281.46      125.04    339.12 o 
 -10   4  15      310.21      246.29    125.41 o 
  -9   4  15     2488.02     2932.67    193.38 o 
  -8   4  15      883.07      802.00    133.42 o 
  -7   4  15      198.93      153.59     76.51 o 
  -6   4  15      224.73      237.92     43.59 o 
  -5   4  15     1154.62     1121.62    147.18 o 
  -4   4  15     2877.85     3034.06    145.12 o 
  -3   4  15     3826.30     3881.81     82.64 o 
  -2   4  15     7442.89     7284.26    286.31 o 
  -1   4  15      633.80      467.20    103.76 o 
   0   4  15     1465.01     1189.07    136.23 o 
   1   4  15    14282.20    14291.98    293.15 o 
   2   4  15       90.36      129.09     57.89 o 
   3   4  15     6738.65     6668.41    248.61 o 
   4   4  15     4505.95     5210.30    471.62 o 
   5   4  15       41.30      142.26    162.84 o 
   6   4  15     1863.90     1677.99    319.17 o 
   7   4  15      598.48      323.32    217.40 o 
   8   4  15      132.07      294.56    233.95 o 
 -10   5  15      188.90       32.30    114.50 o 
  -9   5  15      687.38      533.79    160.14 o 
  -8   5  15       17.01       42.78     64.12 o 
  -7   5  15     2783.80     2975.99    244.52 o 
  -6   5  15      127.44       81.32     67.44 o 
  -5   5  15     8691.63     9088.81    137.58 o 
  -4   5  15     3649.18     3411.78    193.22 o 
  -3   5  15     7071.93     6833.76    305.28 o 
  -2   5  15     2215.30     2288.01     89.33 o 
  -1   5  15     3584.22     3343.71    132.87 o 
   0   5  15        8.92       59.15     60.96 o 
   1   5  15     1465.51     1187.10    188.56 o 
   2   5  15     7279.33     7600.87    220.44 o 
   3   5  15        6.25      -32.84     32.84 o 
   4   5  15      890.25      981.80    243.29 o 
   5   5  15      530.83      680.65    190.26 o 
   6   5  15     1087.43     1234.78    414.21 o 
   7   5  15       17.84      183.14    139.93 o 
   8   5  15     2773.49     2551.03    703.58 o 
 -10   6  15       31.64      131.56     84.49 o 
  -9   6  15     3519.36     4053.33    218.29 o 
  -8   6  15     2288.21     1810.32    481.76 o 
  -7   6  15    10839.86    11508.67    451.70 o 
  -6   6  15     1173.97     1098.63    189.87 o 
  -5   6  15     7485.15     7724.76    214.88 o 
  -4   6  15     2744.73     3077.37    197.80 o 
  -3   6  15     4482.71     4349.24    132.21 o 
  -2   6  15     8680.58     8541.95    256.10 o 
  -1   6  15    18535.79    18247.05    443.79 o 
   0   6  15     1067.97     1046.81    154.67 o 
   1   6  15     7653.06     7930.28    227.86 o 
   2   6  15      876.83      995.86    141.26 o 
   3   6  15      173.21      118.94     47.72 o 
   4   6  15     2091.84     2211.07    327.22 o 
   5   6  15      509.18      374.21    144.21 o 
   6   6  15     1130.44     1160.43    349.00 o 
   7   6  15        3.75       75.02    164.92 o 
   8   6  15      508.26      331.26    216.09 o 
 -10   7  15        0.77       62.98     85.18 o 
  -9   7  15     6492.79     7596.70    246.99 o 
  -8   7  15        2.56       -7.69    103.60 o 
  -7   7  15     1087.13     1173.95    228.25 o 
  -6   7  15     3110.33     3241.99    331.09 o 
  -5   7  15    11396.92    12489.30    408.67 o 
  -4   7  15      531.23      370.34    117.76 o 
  -3   7  15    16423.02    17149.79    478.00 o 
  -2   7  15     3108.86     2525.80    288.39 o 
  -1   7  15     2440.68     2341.47    137.88 o 
   0   7  15     1512.74      976.15    373.18 o 
   1   7  15     4842.16     4953.92    167.60 o 
   2   7  15     4408.60     4178.03    156.06 o 
   3   7  15     4386.96     4458.09    215.67 o 
   4   7  15     2165.95     1859.79    310.32 o 
   5   7  15     3286.75     2984.92    367.70 o 
   6   7  15      145.58      124.61    217.65 o 
   7   7  15      335.71       66.20    151.59 o 
   8   7  15      310.93      322.40    137.34 o 
 -10   8  15      558.42      570.84    158.41 o 
  -9   8  15      596.11      451.77    127.67 o 
  -8   8  15      145.75      116.77    130.56 o 
  -7   8  15       34.62       63.13    112.26 o 
  -6   8  15     3425.19     3307.65    306.73 o 
  -5   8  15     1957.41     1722.06    258.45 o 
  -4   8  15     7310.61     7708.24    384.24 o 
  -3   8  15      290.06      246.15     81.13 o 
  -2   8  15     1289.02     1289.95    236.80 o 
  -1   8  15     6352.15     6445.69    181.58 o 
   0   8  15      312.68      334.59     67.12 o 
   1   8  15     2911.68     2813.39    120.39 o 
   2   8  15     7952.80     8241.92    228.66 o 
   3   8  15       79.98      246.75     77.31 o 
   4   8  15     3642.95     3262.35    174.94 o 
   5   8  15     8420.84     8550.09    335.80 o 
   6   8  15      157.15       43.62    116.94 o 
   7   8  15     1103.07      901.64    221.85 o 
   8   8  15      492.95      174.47    138.39 o 
  -9   9  15      428.17      424.28    142.25 o 
  -8   9  15      285.36      316.34    154.88 o 
  -7   9  15     3135.34     3178.32    413.62 o 
  -6   9  15      109.41      126.17     60.78 o 
  -5   9  15       74.28      169.53     87.15 o 
  -4   9  15     1910.20     1480.27    280.97 o 
  -3   9  15      311.25      283.14    171.40 o 
  -2   9  15     1402.08     1336.99    169.30 o 
  -1   9  15    17668.80    18038.14    385.05 o 
   0   9  15     3961.19     3679.69    189.33 o 
   1   9  15     2108.49     2073.77    130.97 o 
   2   9  15     2703.89     2594.12    428.36 o 
   3   9  15     9507.13    10032.51    670.74 o 
   4   9  15     2145.04     1719.36    337.31 o 
   5   9  15      207.87      115.17    113.91 o 
   6   9  15       44.51       94.53    173.04 o 
   7   9  15     3327.40     3628.29    376.42 o 
  -9  10  15     1228.56     1113.41    244.78 o 
  -8  10  15     1482.49     1252.12    329.42 o 
  -7  10  15     2075.39     2722.80    529.61 o 
  -6  10  15     2797.02     3040.65    344.79 o 
  -5  10  15      368.26      295.52    100.81 o 
  -4  10  15      487.69      613.67     89.63 o 
  -3  10  15       54.88       84.90     90.65 o 
  -2  10  15      235.01      275.94     77.32 o 
  -1  10  15      467.93      386.72    124.03 o 
   0  10  15      692.73      609.05    117.39 o 
   1  10  15    13048.86    13485.64    456.48 o 
   2  10  15      655.40      709.62    170.18 o 
   3  10  15     1630.43     1451.71    290.85 o 
   4  10  15      641.47      471.86    112.80 o 
   5  10  15     2027.78     1911.77    400.74 o 
   6  10  15     4812.20     6030.37    591.11 o 
   7  10  15      190.51       43.60    136.47 o 
  -9  11  15       65.84      113.80    116.43 o 
  -8  11  15      802.81      604.30    161.22 o 
  -7  11  15      626.24      661.46    151.94 o 
  -6  11  15      168.15      175.54     75.56 o 
  -5  11  15     1824.46     1589.29    285.60 o 
  -4  11  15      875.66     1108.83    190.67 o 
  -3  11  15       14.78       93.08    146.86 o 
  -2  11  15       72.38       57.88     52.19 o 
  -1  11  15      718.88      680.73    318.44 o 
   0  11  15      337.39      405.99     79.24 o 
   1  11  15     3871.30     2995.15    650.43 o 
   2  11  15     7837.01     8199.07    422.32 o 
   3  11  15      992.88      964.10    213.20 o 
   4  11  15      886.70      553.27    131.08 o 
   5  11  15      270.18      228.16    182.77 o 
   6  11  15        0.67      270.10     69.65 o 
   7  11  15     1862.89     1441.35    362.38 o 
  -8  12  15     2729.80     3079.68    641.10 o 
  -7  12  15      230.52      335.79     96.97 o 
  -6  12  15     2716.60     2399.66    253.06 o 
  -5  12  15       78.84       88.38     83.01 o 
  -4  12  15     1176.29      873.58    147.30 o 
  -3  12  15      261.23       89.78     66.95 o 
  -2  12  15       46.89       47.87     69.08 o 
  -1  12  15      495.12      428.92    133.13 o 
   0  12  15    11207.54    12216.47    368.63 o 
   1  12  15     7926.25     8233.54    437.87 o 
   2  12  15     4660.45     5231.55    528.33 o 
   3  12  15      709.49      430.51    192.52 o 
   4  12  15     1026.90      894.58    367.50 o 
   5  12  15     5927.57     5923.94    464.13 o 
   6  12  15      315.34      240.09    106.14 o 
  -8  13  15        4.55       61.44     70.54 o 
  -7  13  15      124.71      208.54     89.18 o 
  -6  13  15       35.59       46.38    133.73 o 
  -5  13  15        0.21      188.08     76.44 o 
  -4  13  15      732.44      564.10    149.13 o 
  -3  13  15      250.37      136.17     87.22 o 
  -2  13  15     1259.83     1162.63    212.70 o 
  -1  13  15     3048.40     2909.09    241.16 o 
   0  13  15     8493.16     8902.66    483.34 o 
   1  13  15     1532.36     1225.95    294.08 o 
   2  13  15      288.99      520.18    235.04 o 
   3  13  15     4507.37     4876.63    952.01 o 
   4  13  15       10.80      140.72    188.46 o 
   5  13  15      794.84      557.85    216.52 o 
   6  13  15     1609.75      938.04    315.41 o 
  -7  14  15     1978.99     1400.81    325.93 o 
  -6  14  15        7.93        6.66     99.90 o 
  -5  14  15     2590.28     2639.65    181.49 o 
  -4  14  15     1425.25     1241.21    274.64 o 
  -3  14  15     1243.70     1068.50    271.57 o 
  -2  14  15      117.37      136.54     87.12 o 
  -1  14  15      460.72      275.50    162.36 o 
   0  14  15       21.04      100.78    105.68 o 
   1  14  15     1226.97     1273.43    389.90 o 
   2  14  15       27.77     -172.36    172.36 o 
   3  14  15     3088.44     2488.80    589.27 o 
   4  14  15     1475.14      991.34    362.94 o 
   5  14  15      514.75      538.77    213.84 o 
  -7  15  15     2356.21     2645.92    577.85 o 
  -6  15  15     1709.47     1058.44    304.24 o 
  -5  15  15     6538.85     6751.98    275.12 o 
  -4  15  15      170.46       90.52    138.84 o 
  -3  15  15     7637.60     8753.74    195.89 o 
  -2  15  15      800.63      659.70    145.89 o 
  -1  15  15     6764.22     6884.11    466.78 o 
   0  15  15      988.60      984.72    298.82 o 
   1  15  15        5.78      124.16    205.00 o 
   2  15  15     1221.89     1214.37    355.47 o 
   3  15  15       37.47      111.67    179.70 o 
   4  15  15       90.78      105.02    302.96 o 
   5  15  15        3.74      159.91    155.37 o 
  -6  16  15      727.44      347.91    142.89 o 
  -5  16  15      279.69      104.54     89.67 o 
  -4  16  15      111.93       54.96    100.80 o 
  -3  16  15      134.07      180.87     88.64 o 
  -2  16  15     1591.73     1422.16    288.11 o 
  -1  16  15     4858.46     4390.91    306.85 o 
   0  16  15     9163.76     9860.36    365.29 o 
   1  16  15     3389.40     3097.44    923.70 o 
   2  16  15      393.92      240.71    146.60 o 
   3  16  15      183.93      137.39    135.82 o 
   4  16  15      380.40      157.29    260.79 o 
  -5  17  15        5.85     -117.31    117.31 o 
  -4  17  15      200.92      161.18     88.12 o 
  -3  17  15      509.26      272.39    122.26 o 
  -2  17  15     2298.62     1991.98    538.85 o 
  -1  17  15      789.80      845.60    319.87 o 
   0  17  15      568.38      375.65    145.66 o 
   1  17  15      207.56      178.79    220.24 o 
   2  17  15       11.02       89.62    159.59 o 
   3  17  15      809.01      629.09    263.36 o 
  -3  18  15     3870.07     2525.76    752.29 o 
  -2  18  15       16.95      111.74    129.75 o 
  -1  18  15        0.55       21.52    109.63 o 
   0  18  15      297.56      216.69    228.03 o 
   1  18  15     1465.84     1263.85    350.90 o 
 -10   0  16      250.32      177.27    159.91 o 
  -8   0  16      206.37      231.43     75.36 o 
  -6   0  16     1287.91     1243.26    169.96 o 
  -4   0  16       43.81      157.05     55.77 o 
  -2   0  16     1322.79     1408.22    121.81 o 
   0   0  16      427.10      426.63    106.12 o 
   2   0  16    13101.82    15203.90    592.94 o 
   4   0  16      476.42       25.30    259.17 o 
   6   0  16     2139.24     2325.36    589.04 o 
   8   0  16     2315.33     1694.80    506.33 o 
 -10   1  16       55.44      117.92     68.95 o 
  -9   1  16     3149.03     3288.90    163.21 o 
  -8   1  16      704.94      552.08    122.23 o 
  -7   1  16      156.40      135.86     67.17 o 
  -6   1  16     1706.29     1475.07    164.14 o 
  -5   1  16     7288.65     7349.17    125.69 o 
  -4   1  16     5057.90     4922.64    131.89 o 
  -3   1  16       65.80      106.41     45.11 o 
  -2   1  16    10851.84    10090.05    248.80 o 
  -1   1  16    24948.62    24146.35    373.93 o 
   0   1  16     2345.52     2854.71    425.39 o 
   1   1  16      714.43      561.60    221.16 o 
   2   1  16      410.55      416.10    194.22 o 
   3   1  16     3211.29     3624.92    700.32 o 
   4   1  16     3275.61     3702.09    450.09 o 
   5   1  16        3.87      -58.00    173.87 o 
   6   1  16     4568.52     5423.67   1088.56 o 
   7   1  16     4850.02     5508.39    406.90 o 
   8   1  16     1442.45     1464.53    454.59 o 
 -10   2  16      259.13      304.62     87.31 o 
  -9   2  16     1238.44     1134.83    219.27 o 
  -8   2  16      119.35      129.52     56.23 o 
  -7   2  16     3118.12     3027.63    137.83 o 
  -6   2  16      114.06       30.79     64.04 o 
  -5   2  16      316.28      202.70     74.70 o 
  -4   2  16       73.23       66.50     35.02 o 
  -3   2  16    13173.03    12611.25    262.91 o 
  -2   2  16     2353.75     2160.13    104.33 o 
  -1   2  16     3773.10     3182.86    241.99 o 
   0   2  16      448.56      496.87     97.75 o 
   1   2  16    54135.38    58581.43   1193.91 o 
   2   2  16     6187.54     7252.79    378.29 o 
   3   2  16     1671.68     1880.53    375.23 o 
   4   2  16      176.43      117.55    158.97 o 
   5   2  16     2818.99     2914.80    554.50 o 
   6   2  16     1700.80     1741.32    466.62 o 
   7   2  16       43.69      151.57    118.56 o 
   8   2  16       58.44      138.72    598.13 o 
 -10   3  16      352.22      375.92    101.67 o 
  -9   3  16      220.66      251.48     79.24 o 
  -8   3  16     1073.03     1150.85    201.90 o 
  -7   3  16     1741.87     1652.26    187.03 o 
  -6   3  16     6102.17     6473.06    208.92 o 
  -5   3  16     3504.27     3606.12     97.59 o 
  -4   3  16    12393.11    12324.16    293.05 o 
  -3   3  16     8129.41     7715.16    183.45 o 
  -2   3  16     4304.52     4055.78    123.87 o 
  -1   3  16    14366.35    13743.21    261.79 o 
   0   3  16     3503.81     3502.19    228.52 o 
   1   3  16      722.66      735.16    165.36 o 
   2   3  16     8414.28     9221.84    391.92 o 
   3   3  16       87.59      231.72    148.72 o 
   4   3  16      453.57      433.74    189.72 o 
   5   3  16     1983.01     1531.84    347.32 o 
   6   3  16        6.22      167.70    125.40 o 
   7   3  16      148.14      255.31    131.04 o 
   8   3  16      221.78      337.81    182.79 o 
 -10   4  16       91.15       24.17     94.69 o 
  -9   4  16     4532.12     4987.44    169.51 o 
  -8   4  16      407.41      354.86     68.46 o 
  -7   4  16      889.40      749.02    174.63 o 
  -6   4  16      480.19      481.16     91.36 o 
  -5   4  16     4109.50     4376.55    249.18 o 
  -4   4  16     1293.27     1495.41    151.21 o 
  -3   4  16       48.91      105.87     43.12 o 
  -2   4  16       25.41       60.20     71.89 o 
  -1   4  16        6.87      148.87     66.95 o 
   0   4  16     2885.24     2919.29    166.47 o 
   1   4  16       77.92       70.93     56.60 o 
   2   4  16     2038.04     2140.48    150.58 o 
   3   4  16    12058.64    12481.42    448.72 o 
   4   4  16       89.66      290.95    149.81 o 
   5   4  16      327.80      250.83    145.55 o 
   6   4  16        4.76       94.05    116.22 o 
   7   4  16     2978.90     2459.15    841.70 o 
   8   4  16       41.43      174.13    169.33 o 
 -10   5  16      232.51      124.96     96.76 o 
  -9   5  16     2194.26     1831.28    396.73 o 
  -8   5  16        5.69      -82.94     82.94 o 
  -7   5  16     3944.65     4025.39    292.50 o 
  -6   5  16      360.85      258.68     63.35 o 
  -5   5  16      179.92      163.64     55.29 o 
  -4   5  16     2978.58     3069.15    213.49 o 
  -3   5  16    10525.68    10260.55    360.43 o 
  -2   5  16     1617.68     1585.96    142.43 o 
  -1   5  16     1034.24     1067.26    141.47 o 
   0   5  16     1028.03     1053.50    131.78 o 
   1   5  16     7607.80     7704.63    237.96 o 
   2   5  16      449.78      410.08    102.97 o 
   3   5  16     2458.79     2499.56    146.92 o 
   4   5  16       10.80      332.21    117.70 o 
   5   5  16      865.16      635.34    185.66 o 
   6   5  16     2041.98     1930.10    538.28 o 
   7   5  16     6874.16     8787.81    512.66 o 
   8   5  16      423.77      419.36    222.84 o 
 -10   6  16       22.21       37.90    121.93 o 
  -9   6  16      157.74      156.09    121.54 o 
  -8   6  16      310.36      176.63    106.84 o 
  -7   6  16      987.13     1011.94    224.57 o 
  -6   6  16      366.85      360.26     87.55 o 
  -5   6  16       28.41       95.89     73.95 o 
  -4   6  16       43.48       -1.01     52.09 o 
  -3   6  16     3699.79     3773.77     98.22 o 
  -2   6  16     1643.37     1427.93    135.72 o 
  -1   6  16     1235.70     1134.86    188.35 o 
   0   6  16     1207.54     1425.47    174.92 o 
   1   6  16      384.44      398.31     68.43 o 
   2   6  16     1397.41     1660.61    197.24 o 
   3   6  16     8947.71     9677.60    343.01 o 
   4   6  16      217.54      157.00     91.36 o 
   5   6  16     2140.01     2067.55    488.55 o 
   6   6  16      381.83      321.65    200.62 o 
   7   6  16        4.46      235.63    173.83 o 
   8   6  16     1104.39      779.89    269.18 o 
 -10   7  16     1113.19      740.72    225.17 o 
  -9   7  16     1273.27     1215.66    304.68 o 
  -8   7  16     4555.08     4801.35    474.63 o 
  -7   7  16      344.29      472.50    165.83 o 
  -6   7  16     5283.23     5236.85    198.63 o 
  -5   7  16      382.25      455.08    119.71 o 
  -4   7  16      878.46      905.42    138.84 o 
  -3   7  16     1202.65      687.70    380.27 o 
  -2   7  16      208.10      156.68     85.63 o 
  -1   7  16    17365.88    17341.67    316.73 o 
   0   7  16     8946.56     9268.81    200.82 o 
   1   7  16      435.04      299.91     72.19 o 
   2   7  16     1878.05     1831.91     88.50 o 
   3   7  16     2344.18     2384.69    430.59 o 
   4   7  16     2720.76     3225.39    391.69 o 
   5   7  16     1873.73     1520.02    327.56 o 
   6   7  16     1424.53     1096.12    244.89 o 
   7   7  16      800.68      704.84    274.32 o 
   8   7  16      117.83      190.58    158.77 o 
  -9   8  16      544.50      299.58     97.82 o 
  -8   8  16      221.10      366.61    115.82 o 
  -7   8  16     2082.03     1834.96    322.03 o 
  -6   8  16      312.41      312.92     76.21 o 
  -5   8  16     2456.70     2299.09    472.12 o 
  -4   8  16      410.56      349.75     83.82 o 
  -3   8  16     1223.79     1220.47    144.13 o 
  -2   8  16       77.34      -39.13     74.18 o 
  -1   8  16     1234.37     1135.65    160.80 o 
   0   8  16     1097.36     1029.81    162.86 o 
   1   8  16    11907.40    11662.51    334.09 o 
   2   8  16      700.30      646.90    164.12 o 
   3   8  16     5561.98     5574.10    231.35 o 
   4   8  16     1875.38     1778.78    329.10 o 
   5   8  16      474.54      192.91    142.03 o 
   6   8  16     2709.77     2459.01    537.60 o 
   7   8  16      359.43      326.51    132.59 o 
  -9   9  16       58.50       84.71     75.73 o 
  -8   9  16       32.17     -123.73    129.80 o 
  -7   9  16      168.32      175.91    164.43 o 
  -6   9  16       66.78       -5.56     89.65 o 
  -5   9  16     1210.61     1248.28    213.94 o 
  -4   9  16     1258.79     1152.12    221.33 o 
  -3   9  16      758.42      559.95    149.17 o 
  -2   9  16       15.66      106.83     64.09 o 
  -1   9  16     2515.91     2059.00    352.77 o 
   0   9  16       82.47      221.38     64.04 o 
   1   9  16     1219.84     1067.19    176.45 o 
   2   9  16       88.78      146.65     82.64 o 
   3   9  16     3975.84     3776.97    375.98 o 
   4   9  16     4631.30     4970.44    451.54 o 
   5   9  16       19.17      202.68     76.60 o 
   6   9  16       35.64       21.69    121.30 o 
   7   9  16      733.99      523.96    151.47 o 
  -9  10  16       25.55      241.87    117.70 o 
  -8  10  16     1365.17      873.95    250.17 o 
  -7  10  16     1970.73     1919.53    416.85 o 
  -6  10  16       77.73      158.04     61.43 o 
  -5  10  16     2108.86     2462.06    364.28 o 
  -4  10  16      561.92      452.31     89.39 o 
  -3  10  16    14753.94    16592.86    526.01 o 
  -2  10  16      800.12      741.59    153.45 o 
  -1  10  16     1008.56     1070.68    187.54 o 
   0  10  16      157.64       71.91     89.63 o 
   1  10  16     7481.13     8057.87    433.02 o 
   2  10  16     1280.13      912.54    211.90 o 
   3  10  16     1968.52     1895.69    374.94 o 
   4  10  16      361.11      274.28     86.97 o 
   5  10  16     9168.58    10821.44    532.04 o 
   6  10  16      608.83      595.40    153.37 o 
   7  10  16     1195.93     1114.96    244.89 o 
  -8  11  16     1165.89      875.17    240.57 o 
  -7  11  16     1373.31     1289.28    221.58 o 
  -6  11  16     2809.41     2442.90    476.62 o 
  -5  11  16     2616.08     2753.76    456.39 o 
  -4  11  16     1923.13     1720.37    363.93 o 
  -3  11  16      370.24      419.56    113.23 o 
  -2  11  16     6874.36     7386.27    355.53 o 
  -1  11  16    40241.98    41532.61    890.48 o 
   0  11  16     3556.62     3799.92    372.17 o 
   1  11  16      554.57      195.87    274.74 o 
   2  11  16      127.13      144.23    243.27 o 
   3  11  16     4699.44     4404.03    510.87 o 
   4  11  16      872.09      721.14    204.28 o 
   5  11  16       26.54       48.40    109.77 o 
   6  11  16      564.26      560.36    150.28 o 
  -8  12  16       99.68      321.08    113.20 o 
  -7  12  16       17.95     -138.53    138.53 o 
  -6  12  16     1562.51     1253.47    339.65 o 
  -5  12  16     1720.68     1624.26    325.14 o 
  -4  12  16      270.94      305.70     89.03 o 
  -3  12  16      619.84      471.45    151.75 o 
  -2  12  16     1282.35     1326.94    239.44 o 
  -1  12  16      973.91      818.90    230.96 o 
   0  12  16      345.08      101.63    129.84 o 
   1  12  16     4375.13     4534.83    416.97 o 
   2  12  16       56.29      -91.58    198.35 o 
   3  12  16       28.02     -172.48    172.48 o 
   4  12  16     3558.75     2795.24    767.77 o 
   5  12  16      372.01      347.46    152.78 o 
   6  12  16     1353.75      863.70    228.37 o 
  -7  13  16     1250.45     1058.32    350.90 o 
  -6  13  16        0.15       -9.01    108.50 o 
  -5  13  16      151.28      108.19    130.31 o 
  -4  13  16     1897.51     1572.73    359.67 o 
  -3  13  16      681.73      349.80    133.47 o 
  -2  13  16      837.82      859.85    134.99 o 
  -1  13  16       29.70       52.71     57.31 o 
   0  13  16      333.68      242.55    221.38 o 
   1  13  16      723.86      944.29    289.69 o 
   2  13  16     1565.30     1618.64    390.36 o 
   3  13  16     4587.99     4582.29    263.06 o 
   4  13  16     2549.62     3353.16    517.04 o 
   5  13  16     3862.82     2500.19    890.05 o 
  -7  14  16     1651.70     1161.02    342.70 o 
  -6  14  16      182.49      238.49    105.60 o 
  -5  14  16      164.09      185.44     76.45 o 
  -4  14  16      705.43      471.80    168.91 o 
  -3  14  16     2441.15     2543.99    153.75 o 
  -2  14  16        6.87      154.50     64.11 o 
  -1  14  16      496.10      521.67    104.79 o 
   0  14  16       16.79       89.38    261.76 o 
   1  14  16      862.21      735.45    343.55 o 
   2  14  16     2882.42     2284.97    561.82 o 
   3  14  16        6.31     -146.87    203.27 o 
   4  14  16       11.33      -23.95    297.12 o 
   5  14  16     3130.38     2381.15    997.42 o 
  -6  15  16      654.34      481.22    113.46 o 
  -5  15  16     1038.16      662.22    242.17 o 
  -4  15  16     1371.07      991.35    295.51 o 
  -3  15  16     2074.62     1743.28    376.34 o 
  -2  15  16     4686.90     5297.93    408.44 o 
  -1  15  16     3346.55     3120.66    900.53 o 
   0  15  16        4.34      118.27    112.99 o 
   1  15  16     3398.70     2786.80    797.70 o 
   2  15  16      231.71      105.73    127.22 o 
   3  15  16        6.12      184.75    182.13 o 
   4  15  16     1388.46      893.86    377.17 o 
  -5  16  16     1649.03     1042.08    285.44 o 
  -4  16  16       14.11      -94.29    118.42 o 
  -3  16  16      343.64      210.07    118.40 o 
  -2  16  16      462.04      343.09    157.53 o 
  -1  16  16      166.12      131.60    116.28 o 
   0  16  16      122.51      308.93    206.60 o 
   1  16  16      102.70        3.95    169.66 o 
   2  16  16     2539.47     1975.75    732.64 o 
   3  16  16      111.88      283.75    143.20 o 
  -4  17  16     2186.87     1570.77    372.46 o 
  -3  17  16     1676.89     1233.04    390.58 o 
  -2  17  16       13.98     -133.19    187.44 o 
  -1  17  16      390.22      260.71    367.18 o 
   0  17  16      627.99      361.66    252.68 o 
   1  17  16       13.73      200.88    119.30 o 
   2  17  16     2713.07     2818.71    793.51 o 
  -2  18  16      174.94       80.81    282.20 o 
  -1  18  16      217.75       47.62    280.74 o 
  -9   0  17      450.28      385.58    150.12 o 
  -7   0  17    20187.95    23097.23    554.34 o 
  -5   0  17     1168.66     1090.65    188.98 o 
  -3   0  17    13601.58    13185.37    504.06 o 
  -1   0  17      101.70       74.46     67.17 o 
   1   0  17     1031.10     1009.74    264.03 o 
   3   0  17      339.63      420.38    345.45 o 
   5   0  17      141.73      164.45    186.51 o 
   7   0  17     6568.39     6688.70    500.49 o 
 -10   1  17       31.93      -64.59     64.59 o 
  -9   1  17     2367.02     2565.83    142.61 o 
  -8   1  17       20.82       24.91     64.85 o 
  -7   1  17      973.43      799.47    116.46 o 
  -6   1  17       46.63       56.01     61.81 o 
  -5   1  17     7507.56     7978.41    118.99 o 
  -4   1  17      222.41       80.51     52.63 o 
  -3   1  17     9520.62     9886.58    294.06 o 
  -2   1  17     1419.05     1081.08    148.68 o 
  -1   1  17    18901.69    18198.51    280.73 o 
   0   1  17     2092.72     2140.94    264.88 o 
   1   1  17     1503.56     1405.05    268.29 o 
   2   1  17      503.43      504.36    175.80 o 
   3   1  17     3568.86     4586.45    343.61 o 
   4   1  17      271.81      331.39    181.56 o 
   5   1  17      165.73      -58.51    204.77 o 
   6   1  17       14.46      142.12    190.76 o 
   7   1  17      749.74      628.52    233.27 o 
   8   1  17      776.92      563.76    302.23 o 
 -10   2  17      677.47      593.80    140.04 o 
  -9   2  17      698.34      524.69    110.95 o 
  -8   2  17     3847.99     4239.54    123.80 o 
  -7   2  17      389.34      356.15    125.04 o 
  -6   2  17     7385.19     8175.86    230.31 o 
  -5   2  17      362.62      408.66     62.34 o 
  -4   2  17    12654.53    12872.79    240.44 o 
  -3   2  17     1944.47     1542.18    129.18 o 
  -2   2  17     8928.32     7839.73    390.60 o 
  -1   2  17     4003.53     3980.19    136.45 o 
   0   2  17    20233.52    21121.77    334.30 o 
   1   2  17     2901.59     2760.89    467.28 o 
   2   2  17     3801.33     3788.73    631.36 o 
   3   2  17     4151.55     4148.41    678.72 o 
   4   2  17     1097.09      836.55    325.24 o 
   5   2  17     4159.61     4977.80    383.56 o 
   6   2  17      657.12      848.87    208.45 o 
   7   2  17     1469.99      986.50    334.74 o 
   8   2  17      323.14      361.20    194.28 o 
 -10   3  17        8.44      -40.10    101.95 o 
  -9   3  17      495.48      374.96     72.90 o 
  -8   3  17      530.64      309.23    129.54 o 
  -7   3  17       19.40       53.63     52.09 o 
  -6   3  17      270.87      219.20     58.38 o 
  -5   3  17     2194.16     2118.64    117.12 o 
  -4   3  17       14.41       48.66     90.27 o 
  -3   3  17      941.95      969.77    125.62 o 
  -2   3  17     1198.31      933.49    122.62 o 
  -1   3  17    10909.13    10241.30    201.93 o 
   0   3  17      872.03      852.04    128.14 o 
   1   3  17    31015.62    31600.37    559.28 o 
   2   3  17     1875.19     1598.26    231.72 o 
   3   3  17        5.11      132.66    119.21 o 
   4   3  17       34.02       98.77    151.47 o 
   5   3  17      408.38      336.12    171.58 o 
   6   3  17     1323.80     1406.60    260.06 o 
   7   3  17     1748.66     1535.47    349.03 o 
   8   3  17     1993.85     1510.40    495.03 o 
 -10   4  17      369.34      229.55     90.06 o 
  -9   4  17        2.59      103.12     88.97 o 
  -8   4  17      169.88      209.18     90.39 o 
  -7   4  17     1071.90      817.35    177.37 o 
  -6   4  17      227.87      141.82     55.77 o 
  -5   4  17        5.57      125.04     54.20 o 
  -4   4  17     1109.08     1107.18    148.35 o 
  -3   4  17     2899.96     2867.11    138.64 o 
  -2   4  17      241.77      186.95     56.26 o 
  -1   4  17      611.48      692.18     99.86 o 
   0   4  17       30.08      126.52     59.52 o 
   1   4  17     2011.77     1806.41    242.56 o 
   2   4  17     1499.70     1436.08    221.79 o 
   3   4  17      339.83      163.49     96.52 o 
   4   4  17     3800.09     4164.47    698.52 o 
   5   4  17     2595.21     2466.54    518.41 o 
   6   4  17     1869.75     1310.90    792.74 o 
   7   4  17     1824.07     1573.02    386.71 o 
   8   4  17      324.47      177.50    173.37 o 
 -10   5  17       15.08      173.33     83.52 o 
  -9   5  17        9.03      -43.38    129.81 o 
  -8   5  17      122.89      211.38    108.13 o 
  -7   5  17       32.02       61.29     74.50 o 
  -6   5  17       49.16       30.39     64.55 o 
  -5   5  17       30.04       97.62     63.97 o 
  -4   5  17      790.42      826.42    153.78 o 
  -3   5  17     3309.42     3021.44    256.19 o 
  -2   5  17      248.03      245.79     55.51 o 
  -1   5  17      279.46       84.34     98.08 o 
   0   5  17     2636.69     2283.16    190.64 o 
   1   5  17     1029.06      910.11    134.85 o 
   2   5  17      169.93      130.51     68.60 o 
   3   5  17     4889.08     5051.08    161.05 o 
   4   5  17        7.12       49.63    190.40 o 
   5   5  17     3999.56     4481.79    594.56 o 
   6   5  17     1535.03     1479.93    299.97 o 
   7   5  17       40.98      357.88    163.85 o 
   8   5  17      832.47      649.27    232.28 o 
 -10   6  17      489.08      253.52    161.88 o 
  -9   6  17       30.12      174.88    136.69 o 
  -8   6  17     1532.23     1253.40    295.10 o 
  -7   6  17      175.11      -36.52    132.35 o 
  -6   6  17     6477.08     6587.99    151.97 o 
  -5   6  17     1660.62     1314.67    219.70 o 
  -4   6  17     8831.66     9613.67    338.34 o 
  -3   6  17     2088.81     1951.54    127.71 o 
  -2   6  17    22910.84    22727.95    401.68 o 
  -1   6  17    15197.66    15688.96    300.17 o 
   0   6  17     5410.31     5379.46    140.95 o 
   1   6  17     3384.33     3445.96    116.55 o 
   2   6  17      930.98      653.08    157.02 o 
   3   6  17     7602.57     8228.42    433.35 o 
   4   6  17     3653.33     3589.27    523.12 o 
   5   6  17    10277.04    11395.86    390.07 o 
   6   6  17       93.41      484.18    240.45 o 
   7   6  17     7563.49     8427.62    410.00 o 
  -9   7  17      522.81      478.41    176.43 o 
  -8   7  17      132.52      121.79    121.07 o 
  -7   7  17      236.94      199.40     94.16 o 
  -6   7  17      183.57      258.65     85.99 o 
  -5   7  17       81.30       78.91     76.03 o 
  -4   7  17      275.07      149.54    129.51 o 
  -3   7  17     1662.43     1752.96    368.01 o 
  -2   7  17       43.24      146.46     68.33 o 
  -1   7  17     7894.75     7442.43    347.32 o 
   0   7  17      822.11      643.39    130.40 o 
   1   7  17    31450.02    33178.20    695.48 o 
   2   7  17     1064.31      776.55    158.08 o 
   3   7  17      372.15      432.45    148.02 o 
   4   7  17     6010.81     6838.29    578.30 o 
   5   7  17      141.08      121.74    140.65 o 
   6   7  17       83.23       86.37    128.83 o 
   7   7  17     3904.22     4655.33    710.68 o 
  -9   8  17       19.97       26.38    105.16 o 
  -8   8  17      239.60      263.34     90.89 o 
  -7   8  17     6294.99     6205.79    339.92 o 
  -6   8  17      549.04      594.57    105.49 o 
  -5   8  17     2332.89     3206.60    316.58 o 
  -4   8  17     6637.27     6588.52    201.85 o 
  -3   8  17     6515.35     5799.69    508.17 o 
  -2   8  17     3270.71     3331.36    171.75 o 
  -1   8  17      728.81      802.12    149.12 o 
   0   8  17      359.00      322.80     88.52 o 
   1   8  17       20.78      -25.05     74.22 o 
   2   8  17     2257.89     2178.08    418.80 o 
   3   8  17       48.40      145.40     87.39 o 
   4   8  17      572.24      730.76    182.23 o 
   5   8  17     2423.51     2229.49    463.94 o 
   6   8  17      360.22      287.10    160.41 o 
   7   8  17       10.62      -40.88    243.27 o 
  -9   9  17     3382.24     3854.06    255.58 o 
  -8   9  17      103.77       28.32    163.86 o 
  -7   9  17       27.51       -6.97    114.34 o 
  -6   9  17      861.02      862.56    146.82 o 
  -5   9  17     9227.61     9989.22    377.46 o 
  -4   9  17      186.29       59.80    108.04 o 
  -3   9  17       83.40       35.89     92.71 o 
  -2   9  17     2083.76     1882.10    204.02 o 
  -1   9  17     6641.00     6541.42    364.83 o 
   0   9  17      649.30      640.05    118.87 o 
   1   9  17      896.89      579.40    150.26 o 
   2   9  17     1686.96     1590.04    243.82 o 
   3   9  17     1235.53     1088.26    175.91 o 
   4   9  17       53.53      143.10    100.01 o 
   5   9  17     5800.40     6057.32    441.55 o 
   6   9  17      142.38      243.27    145.84 o 
   7   9  17      118.20      185.89    114.18 o 
  -8  10  17       65.34      105.81     84.92 o 
  -7  10  17     2588.49     2098.53    416.94 o 
  -6  10  17       90.36      165.84     84.33 o 
  -5  10  17     1613.71     1680.75    313.46 o 
  -4  10  17     3482.65     3773.58    224.37 o 
  -3  10  17     5473.81     5910.92    223.39 o 
  -2  10  17     6573.25     7490.38    296.25 o 
  -1  10  17      737.47      748.16    191.40 o 
   0  10  17       50.49       17.97     80.99 o 
   1  10  17        7.46       34.79    116.87 o 
   2  10  17       17.47       72.70    127.38 o 
   3  10  17      270.21      235.92     96.73 o 
   4  10  17     2350.43     2518.80    206.72 o 
   5  10  17     1346.94     1141.97    331.06 o 
   6  10  17       17.40      148.65    104.86 o 
  -8  11  17       73.32      200.33     93.86 o 
  -7  11  17       58.65       65.01    119.16 o 
  -6  11  17        8.42      137.78    100.89 o 
  -5  11  17      623.74      487.72    124.95 o 
  -4  11  17       23.81       47.64     67.52 o 
  -3  11  17      871.26      717.07    178.53 o 
  -2  11  17       11.45      -57.69    114.23 o 
  -1  11  17      187.12       90.49    144.04 o 
   0  11  17       23.00       34.09     48.55 o 
   1  11  17      953.03     1222.89    261.58 o 
   2  11  17     4773.83     5030.15    335.26 o 
   3  11  17     6703.42     6511.60    322.37 o 
   4  11  17      338.20      308.92    180.63 o 
   5  11  17      956.71      533.03    225.27 o 
   6  11  17      488.20      229.38    163.38 o 
  -8  12  17       17.13      -20.42    115.82 o 
  -7  12  17     1335.25     1102.40    213.50 o 
  -6  12  17      658.96      681.26    178.63 o 
  -5  12  17      319.42      405.93    176.26 o 
  -4  12  17     4366.90     4676.38    318.13 o 
  -3  12  17    12276.03    12707.70    303.73 o 
  -2  12  17      297.31      313.58     76.77 o 
  -1  12  17      793.37      415.37    138.68 o 
   0  12  17     1091.95     1164.93    254.21 o 
   1  12  17     1247.08      892.71    337.35 o 
   2  12  17      317.59      316.82    214.14 o 
   3  12  17      289.66      191.75    191.97 o 
   4  12  17      693.15      559.01    241.66 o 
   5  12  17        6.15       33.16    172.91 o 
  -7  13  17      170.80      163.36     90.55 o 
  -6  13  17      859.23      549.62    189.32 o 
  -5  13  17     3348.92     3679.44    282.46 o 
  -4  13  17      326.52      199.62     87.92 o 
  -3  13  17      911.36      810.82    158.32 o 
  -2  13  17      465.34      334.80    127.46 o 
  -1  13  17     2325.00     2036.12    368.79 o 
   0  13  17      210.69      301.78    177.04 o 
   1  13  17      489.48      474.56    147.04 o 
   2  13  17        6.51      239.54    132.53 o 
   3  13  17      755.92      644.93    207.08 o 
   4  13  17      244.04      271.23    143.05 o 
   5  13  17       12.40      235.55    148.88 o 
  -6  14  17      144.76      296.26     93.41 o 
  -5  14  17     1519.44     1122.34    377.12 o 
  -4  14  17     2183.88     2027.32    438.95 o 
  -3  14  17     1303.71     1159.53    212.49 o 
  -2  14  17       74.21      -21.01     89.87 o 
  -1  14  17     1185.60      911.12    326.52 o 
   0  14  17        1.11      166.33    113.67 o 
   1  14  17     1997.88     1749.02    496.62 o 
   2  14  17      818.64      599.25    196.99 o 
   3  14  17     3361.95     2590.31    614.25 o 
   4  14  17      889.51      729.82    309.71 o 
  -6  15  17      179.21      134.94    118.88 o 
  -5  15  17      262.31      220.68     99.20 o 
  -4  15  17      199.27      270.15    160.10 o 
  -3  15  17     3791.33     4013.81    256.15 o 
  -2  15  17      239.20      245.82     89.45 o 
  -1  15  17      367.00       85.66    334.26 o 
   0  15  17     2638.96     2241.09    643.47 o 
   1  15  17     2319.57     1827.69    559.35 o 
   2  15  17     1085.68      813.66    374.86 o 
   3  15  17     5662.12     5761.41    344.15 o 
  -5  16  17      338.75      493.03    293.55 o 
  -4  16  17      123.67       48.56     71.22 o 
  -3  16  17     2292.12     1779.82    468.51 o 
  -2  16  17     3013.85     2208.41    610.77 o 
  -1  16  17     4844.53     5358.80    247.69 o 
   0  16  17      706.19      521.87    177.87 o 
   1  16  17      942.54      475.22    196.14 o 
   2  16  17     2204.28     1618.71    401.16 o 
  -3  17  17       11.50      148.33     97.88 o 
  -2  17  17     1191.17      783.99    486.55 o 
  -1  17  17      185.74      138.56    249.60 o 
   0  17  17      234.73      106.80    129.84 o 
   1  17  17        9.22       74.28    103.15 o 
 -10   0  18       48.17      130.08    100.87 o 
  -8   0  18      253.09      240.68    181.16 o 
  -6   0  18     1458.74     1488.56    302.58 o 
  -4   0  18        0.70      136.48     65.66 o 
  -2   0  18     2148.55     1768.94    312.09 o 
   0   0  18        1.45      -15.26    201.92 o 
   2   0  18     2694.71     3017.55    704.84 o 
   4   0  18      230.49       80.77    154.07 o 
   6   0  18     1111.55     1714.91    571.53 o 
 -10   1  18      101.68       70.61     80.25 o 
  -9   1  18     1280.42     1093.51    275.69 o 
  -8   1  18     1293.73     1276.43    209.85 o 
  -7   1  18     1011.78      967.32    160.16 o 
  -6   1  18     5549.36     6155.21    293.52 o 
  -5   1  18     3152.01     3015.85    151.24 o 
  -4   1  18     4297.81     4298.20    203.23 o 
  -3   1  18     1951.92     2034.04    164.12 o 
  -2   1  18     4118.36     4146.73    180.79 o 
  -1   1  18       44.22      113.37     55.32 o 
   0   1  18       52.68      -11.48     86.58 o 
   1   1  18     1406.49     1399.95    222.57 o 
   2   1  18      945.76      924.79    280.90 o 
   3   1  18      521.45      472.32    266.83 o 
   4   1  18     4868.50     4938.22    346.90 o 
   5   1  18     9754.34    10824.41    714.25 o 
   6   1  18      344.13      335.36    253.20 o 
   7   1  18      276.70     -174.58    284.99 o 
 -10   2  18      283.59      309.21     93.60 o 
  -9   2  18     1727.89     1896.05    163.80 o 
  -8   2  18        3.92      -30.15     73.45 o 
  -7   2  18     5964.34     5979.57    125.66 o 
  -6   2  18      659.18      733.50    117.97 o 
  -5   2  18      675.96      538.10     85.41 o 
  -4   2  18     1048.56      744.86    128.70 o 
  -3   2  18      300.35      295.84     51.69 o 
  -2   2  18      605.22      396.11     77.22 o 
  -1   2  18    12023.52    11608.96    269.29 o 
   0   2  18     1115.77      727.85    230.91 o 
   1   2  18     7717.19     8547.38    257.74 o 
   2   2  18      685.70      722.01    235.92 o 
   3   2  18        5.65      177.54    223.97 o 
   4   2  18      410.27      300.28    215.29 o 
   5   2  18     3334.83     3080.68    662.05 o 
   6   2  18      209.75      175.08    222.12 o 
   7   2  18    14833.75    15857.48   1322.57 o 
 -10   3  18      537.05      463.06    117.75 o 
  -9   3  18      320.86      268.09     93.31 o 
  -8   3  18     4830.95     5301.40    195.97 o 
  -7   3  18     2433.20     2726.16    135.47 o 
  -6   3  18     5315.62     5277.20    266.01 o 
  -5   3  18      280.54      303.99     60.40 o 
  -4   3  18     4522.92     4724.93    149.12 o 
  -3   3  18      434.44      367.25     68.13 o 
  -2   3  18     4607.31     4643.39    156.23 o 
  -1   3  18     6391.01     6241.65    220.02 o 
   0   3  18     9031.85     9450.88    242.91 o 
   1   3  18      183.13      117.87     68.96 o 
   2   3  18     4162.44     4361.31    189.82 o 
   3   3  18     8379.45     9714.45    587.94 o 
   4   3  18      127.34      223.62    146.76 o 
   5   3  18     2766.88     2786.61    633.16 o 
   6   3  18      472.81      502.75    299.41 o 
   7   3  18      324.76       11.07    205.55 o 
 -10   4  18       48.42      181.87     84.96 o 
  -9   4  18      936.75      875.03    165.09 o 
  -8   4  18       61.81      117.38    132.81 o 
  -7   4  18     2018.57     2505.49    227.66 o 
  -6   4  18        0.78       76.42     69.92 o 
  -5   4  18    14569.08    15297.23    519.68 o 
  -4   4  18      122.10      141.95     48.06 o 
  -3   4  18    20985.82    21770.80    564.57 o 
  -2   4  18       26.59      -38.00     48.49 o 
  -1   4  18    11983.78    11629.50    233.71 o 
   0   4  18     4116.84     3884.92    250.01 o 
   1   4  18     2386.49     2369.86    112.27 o 
   2   4  18     3031.81     3169.88    138.08 o 
   3   4  18      399.56      455.38    103.68 o 
   4   4  18        7.19      391.36    213.45 o 
   5   4  18     1774.76     1575.46    401.91 o 
   6   4  18       30.65      271.30    132.66 o 
   7   4  18      134.26     -111.43    242.05 o 
  -9   5  18      272.17      262.42    118.04 o 
  -8   5  18      382.32      268.44    123.99 o 
  -7   5  18     2102.06     2048.42    342.33 o 
  -6   5  18       31.54      142.88     67.38 o 
  -5   5  18    10586.10    10741.46    461.30 o 
  -4   5  18     3192.43     3313.42    132.80 o 
  -3   5  18    10239.23    10464.84    310.71 o 
  -2   5  18     2405.16     2388.43    120.06 o 
  -1   5  18     6718.22     6674.20    183.85 o 
   0   5  18        2.53       38.88     62.65 o 
   1   5  18     1012.27     1089.44    159.90 o 
   2   5  18        4.15       96.67    101.41 o 
   3   5  18    12025.05    12818.43    579.95 o 
   4   5  18     1276.13     1324.38    226.10 o 
   5   5  18      708.15      622.35    234.93 o 
   6   5  18       46.65       69.12    337.01 o 
   7   5  18      417.93      118.89    295.98 o 
  -9   6  18       77.86       96.91     71.87 o 
  -8   6  18       73.47       57.90     91.01 o 
  -7   6  18      497.53      503.62    123.63 o 
  -6   6  18     1702.47     1657.16    320.33 o 
  -5   6  18     4229.16     4264.93    204.08 o 
  -4   6  18     1663.40     1434.71    271.91 o 
  -3   6  18     4429.70     4572.19    139.01 o 
  -2   6  18      133.36       94.81     78.82 o 
  -1   6  18     2282.25     2545.04    210.19 o 
   0   6  18      458.27      388.10     84.23 o 
   1   6  18     1487.20     1402.57    215.53 o 
   2   6  18     3818.66     3941.50    106.77 o 
   3   6  18     4461.67     5597.62    189.63 o 
   4   6  18       11.81       24.78     94.44 o 
   5   6  18     2599.23     2363.37    331.63 o 
   6   6  18      346.45       17.98    304.74 o 
   7   6  18      772.67      584.73    164.72 o 
  -9   7  18     1427.25     1058.81    268.46 o 
  -8   7  18     1606.12     1177.29    257.98 o 
  -7   7  18      118.42       96.35     89.70 o 
  -6   7  18     3503.49     3721.86    205.23 o 
  -5   7  18     4630.79     5220.56    220.90 o 
  -4   7  18     4194.06     3976.02    181.57 o 
  -3   7  18     5402.44     5826.61    496.50 o 
  -2   7  18     1648.17     1679.47    346.88 o 
  -1   7  18        4.16      -21.71     61.04 o 
   0   7  18     8548.88     8805.24    445.00 o 
   1   7  18     1484.97     1431.20    228.84 o 
   2   7  18     5201.33     5362.28    262.73 o 
   3   7  18       18.38      244.63     88.81 o 
   4   7  18      299.48      169.03    117.30 o 
   5   7  18     3210.47     3384.86    304.75 o 
   6   7  18      420.76      344.05    138.84 o 
   7   7  18      609.49      309.18    153.66 o 
  -9   8  18      135.79      217.86     86.21 o 
  -8   8  18      199.23      272.96     87.22 o 
  -7   8  18     3872.36     3893.37    148.11 o 
  -6   8  18       79.59      118.06    107.12 o 
  -5   8  18      940.03      912.76    153.75 o 
  -4   8  18      131.94       79.14    137.31 o 
  -3   8  18     5687.08     5929.40    176.76 o 
  -2   8  18        4.23      -96.33    161.85 o 
  -1   8  18     4682.27     5103.78    175.33 o 
   0   8  18     1884.37     2004.90    310.36 o 
   1   8  18     1175.44      750.29    151.62 o 
   2   8  18        6.37       62.00    107.77 o 
   3   8  18      144.40      312.68     94.34 o 
   4   8  18     1841.49     2005.10    522.92 o 
   5   8  18     2460.90     2210.54    415.37 o 
   6   8  18     2232.56     2188.66    398.74 o 
  -8   9  18      646.93      518.12    156.51 o 
  -7   9  18     1000.07      783.44    139.60 o 
  -6   9  18      291.99      248.45     70.04 o 
  -5   9  18     1809.43     1628.21    269.32 o 
  -4   9  18     2006.75     2246.99    320.62 o 
  -3   9  18     3231.11     3595.57    282.65 o 
  -2   9  18      689.47      702.46    140.51 o 
  -1   9  18     1862.21     1891.71    315.51 o 
   0   9  18      294.07      222.66     95.82 o 
   1   9  18       99.05      141.21    175.68 o 
   2   9  18      176.52      127.56     51.05 o 
   3   9  18     2007.93     1876.68    345.10 o 
   4   9  18     1470.90     1518.24    343.48 o 
   5   9  18     1098.12      649.60    276.55 o 
   6   9  18      347.29      359.63    120.99 o 
  -8  10  18      304.37      251.23    145.66 o 
  -7  10  18      367.61      378.02    121.63 o 
  -6  10  18       62.35      107.49    164.19 o 
  -5  10  18      581.48      471.10    113.14 o 
  -4  10  18       74.51      171.57     96.50 o 
  -3  10  18      645.70      532.11    145.10 o 
  -2  10  18      218.13      218.18     84.95 o 
  -1  10  18      158.44      241.57     69.32 o 
   0  10  18     2034.58     1686.68    337.56 o 
   1  10  18      452.42      296.58    296.31 o 
   2  10  18      224.45      258.02    221.05 o 
   3  10  18    10325.06    10146.39    478.30 o 
   4  10  18       96.03       28.27    115.05 o 
   5  10  18     2199.88     1769.64    431.13 o 
   6  10  18     1469.32      983.47    325.18 o 
  -8  11  18     1691.02     1174.97    340.03 o 
  -7  11  18     2198.58     1880.04    418.65 o 
  -6  11  18     2455.38     1867.68    358.03 o 
  -5  11  18     4610.39     5055.83    383.79 o 
  -4  11  18     2531.33     2430.11    339.59 o 
  -3  11  18     1870.90     2037.20    361.51 o 
  -2  11  18     8894.43     9130.52    384.56 o 
  -1  11  18     2337.85     3435.73    385.19 o 
   0  11  18     3208.55     3088.41    643.25 o 
   1  11  18     1479.98     1500.76    329.55 o 
   2  11  18      321.37      264.01    143.40 o 
   3  11  18      768.20      604.93    272.84 o 
   4  11  18       20.62     -138.91    207.38 o 
   5  11  18     3499.63     3363.51    466.60 o 
  -7  12  18      124.19       56.27    119.27 o 
  -6  12  18      156.77      218.77    100.22 o 
  -5  12  18     1346.73     1243.56    303.73 o 
  -4  12  18        0.35       27.71     93.50 o 
  -3  12  18      448.92      382.30    172.51 o 
  -2  12  18      673.62      609.76    122.67 o 
  -1  12  18     1371.51      942.46    171.81 o 
   0  12  18       57.97      128.75    152.98 o 
   1  12  18     2965.22     2486.87    464.46 o 
   2  12  18       65.46      118.09    107.04 o 
   3  12  18      529.35      366.72    146.47 o 
   4  12  18     2717.42     1934.99    623.05 o 
   5  12  18      140.95      232.24    199.16 o 
  -6  13  18      383.37      237.25    120.01 o 
  -5  13  18     1596.81     1566.75    292.75 o 
  -4  13  18     1188.82     1348.43    271.19 o 
  -3  13  18     3891.01     4124.66    446.63 o 
  -2  13  18       45.81      223.98    103.73 o 
  -1  13  18     2795.84     2702.19    680.50 o 
   0  13  18     1537.01     1409.56    304.69 o 
   1  13  18     2148.97     1783.29    463.48 o 
   2  13  18       40.91       86.36    112.37 o 
   3  13  18      279.66      229.33    114.60 o 
   4  13  18      732.37      665.32    187.16 o 
  -6  14  18       35.89       82.53    173.05 o 
  -5  14  18      998.01      606.73    205.25 o 
  -4  14  18      152.51       61.24    122.14 o 
  -3  14  18     2098.60     1655.79    394.97 o 
  -2  14  18     1517.67     1994.97    387.88 o 
  -1  14  18      187.73      104.04    156.65 o 
   0  14  18     2269.19     1765.15    401.61 o 
   1  14  18     3635.79     3967.47    349.04 o 
   2  14  18      515.60      431.07    214.16 o 
   3  14  18     3195.49     2058.01    551.25 o 
  -5  15  18      654.51      431.60    134.55 o 
  -4  15  18     1986.60     1265.54    372.73 o 
  -3  15  18     2117.57     1765.59    397.46 o 
  -2  15  18     3148.69     2704.77    741.08 o 
  -1  15  18     1393.62     1047.70    305.91 o 
   0  15  18      272.69      184.90    113.90 o 
   1  15  18      126.00     -168.59    168.59 o 
   2  15  18        1.63       31.19    220.24 o 
  -3  16  18      221.70      217.75    107.12 o 
  -2  16  18     1415.15     1112.57    434.32 o 
  -1  16  18      308.45      133.07    275.22 o 
   0  16  18       34.35      255.14    247.98 o 
   1  16  18     3450.64     2776.58    762.90 o 
  -9   0  19      295.33      400.23    158.35 o 
  -7   0  19      237.13      423.99    207.73 o 
  -5   0  19     5200.23     5226.95    188.94 o 
  -3   0  19      724.79      548.53    164.75 o 
  -1   0  19    43873.39    47165.96   2638.77 o 
   1   0  19     1749.17     1291.29    619.21 o 
   3   0  19    21966.43    24592.28    669.16 o 
   5   0  19       20.97     -324.69    324.69 o 
   7   0  19     2783.63     2344.82    892.32 o 
  -9   1  19       45.68       18.95     99.63 o 
  -8   1  19      160.14      206.23     93.58 o 
  -7   1  19      194.30      268.21     78.74 o 
  -6   1  19      666.80      531.51    126.19 o 
  -5   1  19     1583.50     1689.09    177.65 o 
  -4   1  19      130.60       40.79     56.21 o 
  -3   1  19     7215.31     7761.12    183.83 o 
  -2   1  19      537.98      397.10     67.22 o 
  -1   1  19     1220.78     1269.07    143.04 o 
   0   1  19      653.46      619.19     95.35 o 
   1   1  19     2045.28     2153.39    368.30 o 
   2   1  19      214.60      174.25    248.79 o 
   3   1  19     6440.98     6887.84    335.48 o 
   4   1  19       47.64      104.45    183.59 o 
   5   1  19    13403.38    14311.60   1616.95 o 
   6   1  19      521.17      427.87    352.96 o 
   7   1  19        2.16     -268.17    268.17 o 
  -9   2  19      204.66      295.55     84.22 o 
  -8   2  19     3681.78     3726.65    295.01 o 
  -7   2  19     1972.25     1527.64    277.57 o 
  -6   2  19     4568.24     4982.17    149.44 o 
  -5   2  19      502.36      366.49    105.88 o 
  -4   2  19     2920.71     2819.82    169.20 o 
  -3   2  19     3862.49     3708.29    219.40 o 
  -2   2  19     2901.89     2918.58    136.78 o 
  -1   2  19     2841.50     2778.92    218.70 o 
   0   2  19     8909.77     8892.35    456.92 o 
   1   2  19       38.23       47.46     71.97 o 
   2   2  19     7110.63     8260.97    514.13 o 
   3   2  19        2.29      212.11    235.00 o 
   4   2  19       69.63       59.94    186.64 o 
   5   2  19       67.81       44.52    138.50 o 
   6   2  19      103.00      273.17    278.65 o 
   7   2  19      399.68      148.85    215.22 o 
  -9   3  19     4566.80     4499.54    279.37 o 
  -8   3  19      255.13      176.12     81.01 o 
  -7   3  19     2091.56     1724.36    366.69 o 
  -6   3  19      675.35      563.15     87.87 o 
  -5   3  19     6957.98     7462.02    374.19 o 
  -4   3  19      322.22      308.39     62.47 o 
  -3   3  19     9035.51     9072.56    213.82 o 
  -2   3  19        3.32      144.05     39.94 o 
  -1   3  19        3.14       41.88     54.61 o 
   0   3  19      526.75      442.12     92.95 o 
   1   3  19      723.67      493.60    105.37 o 
   2   3  19      320.57      241.07     80.69 o 
   3   3  19     4666.24     5198.68    441.47 o 
   4   3  19      381.36      375.04    201.02 o 
   5   3  19    13915.27    15065.25    831.83 o 
   6   3  19     1897.38     1842.34    565.21 o 
   7   3  19     4293.95     3776.03    411.37 o 
  -9   4  19       64.29      129.26     92.79 o 
  -8   4  19       85.01        0.23    115.03 o 
  -7   4  19      728.99      583.82    180.88 o 
  -6   4  19      747.26      651.55    134.23 o 
  -5   4  19      321.79      309.76     74.83 o 
  -4   4  19      980.28      684.94    138.00 o 
  -3   4  19      950.92      468.59    138.25 o 
  -2   4  19     2063.70     1887.58     96.21 o 
  -1   4  19     1791.47     1678.01    128.78 o 
   0   4  19      809.91      708.23    138.84 o 
   1   4  19      386.61      246.67    117.98 o 
   2   4  19       10.87       52.26     58.33 o 
   3   4  19     4606.37     5099.31    312.60 o 
   4   4  19     3997.54     5259.42    397.05 o 
   5   4  19     1029.13     1104.02    304.41 o 
   6   4  19        5.19      177.47    187.55 o 
   7   4  19       38.59       81.67    192.77 o 
  -9   5  19      297.42      160.64    109.27 o 
  -8   5  19       27.70       70.61    107.56 o 
  -7   5  19       75.49       54.75     93.51 o 
  -6   5  19     1355.60      993.62    154.70 o 
  -5   5  19     2924.16     2417.79    370.76 o 
  -4   5  19      489.34      339.79     76.68 o 
  -3   5  19      205.96      264.43     64.21 o 
  -2   5  19      416.61      368.36     74.19 o 
  -1   5  19     3223.25     3215.01    143.36 o 
   0   5  19       11.30      127.39    120.72 o 
   1   5  19      147.87      149.01     65.14 o 
   2   5  19     1046.39     1159.32    229.12 o 
   3   5  19     1328.23     1060.27    193.67 o 
   4   5  19       65.97      244.76    196.15 o 
   5   5  19      467.78      466.10    267.71 o 
   6   5  19     1664.02     1740.59    570.51 o 
   7   5  19        4.01      -41.97    152.31 o 
  -9   6  19      246.62      272.15    104.35 o 
  -8   6  19     1308.94      837.07    219.34 o 
  -7   6  19    11385.45    12645.17    365.70 o 
  -6   6  19     3061.35     3184.88    246.29 o 
  -5   6  19     3403.34     3560.68    253.38 o 
  -4   6  19     2155.44     2227.09    415.83 o 
  -3   6  19     6670.44     6828.41    205.37 o 
  -2   6  19     5658.56     5366.70    239.80 o 
  -1   6  19      115.78      173.29     63.85 o 
   0   6  19     2949.94     3255.46    171.35 o 
   1   6  19     1314.74     1283.61    177.11 o 
   2   6  19      114.91       98.64     81.88 o 
   3   6  19     5268.48     6670.53    460.02 o 
   4   6  19      734.52      642.73    159.33 o 
   5   6  19     1238.95     1158.89    275.71 o 
   6   6  19       46.00      266.88    185.69 o 
  -9   7  19     3206.89     3649.13    189.41 o 
  -8   7  19       44.75       68.93     67.63 o 
  -7   7  19      161.55      270.25     79.60 o 
  -6   7  19      425.63      274.91     92.98 o 
  -5   7  19    12301.80    13144.93    530.26 o 
  -4   7  19      351.26      314.83    103.55 o 
  -3   7  19      901.47      800.85    196.34 o 
  -2   7  19      417.01      389.37    127.34 o 
  -1   7  19      730.34      775.87    175.25 o 
   0   7  19      163.85        7.76     85.34 o 
   1   7  19    10579.97    11491.44    390.68 o 
   2   7  19      963.18      959.86    205.46 o 
   3   7  19      988.99      553.12    140.26 o 
   4   7  19     1013.14      794.83    191.55 o 
   5   7  19     1354.24      895.88    259.59 o 
   6   7  19       31.57      254.99    342.75 o 
  -8   8  19      815.63      465.59    149.36 o 
  -7   8  19      252.04       55.03     95.03 o 
  -6   8  19      521.65      426.64    106.68 o 
  -5   8  19     2121.04     2191.35    454.93 o 
  -4   8  19     1046.97     1003.05    241.53 o 
  -3   8  19     5087.67     5473.25    460.92 o 
  -2   8  19     1460.27     1749.15    322.52 o 
  -1   8  19     8330.76     8188.33    390.73 o 
   0   8  19     1149.84      962.37    161.01 o 
   1   8  19       41.81      141.58     66.36 o 
   2   8  19     3214.21     3451.24    309.19 o 
   3   8  19     1376.37     1107.52    262.19 o 
   4   8  19      481.54      179.66    115.12 o 
   5   8  19      793.79      582.08    189.45 o 
   6   8  19      679.89      449.89    164.20 o 
  -8   9  19       41.13      125.37     92.22 o 
  -7   9  19       12.78       75.49     96.26 o 
  -6   9  19       52.79       82.69     72.31 o 
  -5   9  19      699.43      802.01    202.53 o 
  -4   9  19      504.22      484.92    107.45 o 
  -3   9  19     9794.32     9827.63    555.88 o 
  -2   9  19     1273.02      956.12    286.53 o 
  -1   9  19       14.25       -9.40     83.33 o 
   0   9  19      265.82      168.35    193.96 o 
   1   9  19    11778.49    13157.36   1087.27 o 
   2   9  19     2893.69     2341.47    607.95 o 
   3   9  19       90.72      196.71    129.71 o 
   4   9  19       25.42      244.14     90.03 o 
   5   9  19     6784.07     6981.29    344.99 o 
  -8  10  19      149.61      114.94     96.28 o 
  -7  10  19     1102.64      781.04    153.56 o 
  -6  10  19     1667.14     1274.40    331.06 o 
  -5  10  19     1129.53     1270.08    234.86 o 
  -4  10  19     4262.73     4735.87    348.39 o 
  -3  10  19      494.22      636.09    155.57 o 
  -2  10  19     1820.58     1638.79    281.37 o 
  -1  10  19     1229.81      848.14    224.18 o 
   0  10  19      136.65       -0.15    151.41 o 
   1  10  19     2490.03     2209.92    559.85 o 
   2  10  19     1006.37      740.98    231.56 o 
   3  10  19     4109.98     3458.36    974.39 o 
   4  10  19     2833.92     2198.20    637.68 o 
   5  10  19      168.55       66.53    132.12 o 
  -7  11  19       95.40       22.38     95.19 o 
  -6  11  19       13.74      -11.10    149.77 o 
  -5  11  19       78.20      157.04    115.58 o 
  -4  11  19      160.66      220.10    112.61 o 
  -3  11  19       17.30      236.48    112.77 o 
  -2  11  19        2.42       21.28     96.67 o 
  -1  11  19     1625.29     1086.08    310.12 o 
   0  11  19       23.90      255.60    176.94 o 
   1  11  19     6881.26     7116.64    376.75 o 
   2  11  19     4478.63     5157.12    915.03 o 
   3  11  19     3321.92     3759.86    981.20 o 
   4  11  19     1597.05     1478.00    449.43 o 
   5  11  19      619.15      285.12    225.11 o 
  -7  12  19     1280.90      830.70    404.16 o 
  -6  12  19     1431.18     1269.68    248.96 o 
  -5  12  19     4412.28     4899.30    522.06 o 
  -4  12  19     2699.38     2095.87    491.36 o 
  -3  12  19      227.61      391.42    115.41 o 
  -2  12  19      185.53      215.14     91.29 o 
  -1  12  19     1529.70     1473.58    291.33 o 
   0  12  19     1224.36     1026.96    241.42 o 
   1  12  19      719.44      425.84    189.75 o 
   2  12  19     7315.64     8657.74    408.21 o 
   3  12  19     5404.87     5862.71    848.21 o 
   4  12  19      263.17      150.59    396.53 o 
  -6  13  19      428.46      479.05    131.57 o 
  -5  13  19      219.52      289.85    152.04 o 
  -4  13  19      109.03       85.79     85.74 o 
  -3  13  19     5618.69     5866.77    322.28 o 
  -2  13  19      326.49      218.04    163.52 o 
  -1  13  19      308.30      223.60    176.68 o 
   0  13  19     2361.58     2065.93    600.42 o 
   1  13  19     4056.80     3491.70    772.51 o 
   2  13  19      101.74      -43.44    203.86 o 
   3  13  19      586.51      643.49    191.04 o 
  -5  14  19      226.52       46.68    207.19 o 
  -4  14  19     2359.11     2262.10    431.41 o 
  -3  14  19     2606.16     2821.79    184.09 o 
  -2  14  19      273.52      187.93     68.41 o 
  -1  14  19      128.23      412.69    187.87 o 
   0  14  19      350.53      126.07    178.40 o 
   1  14  19      274.88      350.24    159.12 o 
   2  14  19     1225.61     1212.60    332.75 o 
  -4  15  19       13.44      125.07     88.26 o 
  -3  15  19        9.94       99.92    111.29 o 
  -2  15  19      486.47      480.68    304.58 o 
  -1  15  19     3196.46     2666.14    849.21 o 
   0  15  19      523.11      232.51    269.22 o 
   1  15  19      846.14      674.49    198.67 o 
  -8   0  20     1509.30     1343.84    575.10 o 
  -6   0  20      228.92      185.36    136.75 o 
  -4   0  20      142.50       78.86    120.10 o 
  -2   0  20     1518.63     1165.84    292.77 o 
   0   0  20     3825.37     4227.85    287.78 o 
   2   0  20      412.35      651.97    235.16 o 
   4   0  20     1017.75     1056.78    377.88 o 
   6   0  20     1449.91     1213.44    471.95 o 
  -9   1  20      286.95      289.65     90.37 o 
  -8   1  20      255.49      271.34     80.89 o 
  -7   1  20     3706.90     3737.53    156.17 o 
  -6   1  20     1482.03     1358.81    255.32 o 
  -5   1  20      497.82      341.47     93.42 o 
  -4   1  20     3723.22     3750.21    298.70 o 
  -3   1  20     7930.51     7677.62    197.23 o 
  -2   1  20     8483.72     8506.97    262.65 o 
  -1   1  20      514.62      401.91     74.37 o 
   0   1  20     1619.26     1697.90    235.53 o 
   1   1  20     3883.10     4783.02    458.10 o 
   2   1  20      287.38      338.80    203.21 o 
   3   1  20       32.01      161.05    435.46 o 
   4   1  20      681.41     1242.83    250.50 o 
   5   1  20      135.18      367.57    160.82 o 
   6   1  20        3.10      188.37    176.28 o 
  -9   2  20     3168.81     3052.66    413.47 o 
  -8   2  20       91.97       92.71     95.01 o 
  -7   2  20       46.58      101.91     90.03 o 
  -6   2  20        0.57       78.50     85.96 o 
  -5   2  20     8881.64     8971.02    463.77 o 
  -4   2  20      105.11      144.41     47.63 o 
  -3   2  20       35.03       20.60     54.78 o 
  -2   2  20       82.23       92.95     76.27 o 
  -1   2  20     2005.27     1850.87    198.71 o 
   0   2  20      324.07      289.20     66.91 o 
   1   2  20    19738.44    21943.63    531.81 o 
   2   2  20      532.78      607.49    122.12 o 
   3   2  20    11735.48    14005.75   1135.35 o 
   4   2  20        1.88       33.75    265.65 o 
   5   2  20     5060.46     5727.18    594.95 o 
   6   2  20      543.40      559.23    206.36 o 
  -9   3  20       65.11      182.17     89.59 o 
  -8   3  20     1163.52     1186.34    273.34 o 
  -7   3  20      862.96      580.25    189.99 o 
  -6   3  20      719.30      508.25     89.37 o 
  -5   3  20     1001.12      856.44    134.28 o 
  -4   3  20     5684.27     5842.57    221.55 o 
  -3   3  20     7740.41     7369.22    537.15 o 
  -2   3  20     8058.65     8180.30    270.44 o 
  -1   3  20     1450.91     1461.65    206.64 o 
   0   3  20     1925.11     2085.56    148.43 o 
   1   3  20       46.99      149.01     68.59 o 
   2   3  20       72.76      110.14     63.07 o 
   3   3  20     3165.32     3419.23    324.06 o 
   4   3  20      122.90       52.84    204.52 o 
   5   3  20      569.14      659.42    233.24 o 
   6   3  20      254.04      152.50    175.17 o 
  -9   4  20       69.03      143.73     87.56 o 
  -8   4  20     1777.47     1680.08    357.53 o 
  -7   4  20     1215.79     1226.85    197.77 o 
  -6   4  20      128.04      122.82     67.05 o 
  -5   4  20       77.99       10.90     69.36 o 
  -4   4  20        0.03       61.78     51.56 o 
  -3   4  20     1099.66      922.18    192.37 o 
  -2   4  20      885.78      691.01    116.43 o 
  -1   4  20       75.41       38.13    116.40 o 
   0   4  20      858.17      666.47    128.17 o 
   1   4  20     6871.71     6767.96    261.82 o 
   2   4  20        9.92      -13.10     66.86 o 
   3   4  20    10962.76    12466.12    367.21 o 
   4   4  20       87.80      118.12    113.28 o 
   5   4  20     5077.41     6718.49    442.83 o 
   6   4  20      141.78      312.66    142.39 o 
  -9   5  20     1932.83     1948.90    483.73 o 
  -8   5  20      274.46      286.08    105.89 o 
  -7   5  20        5.27      148.84    127.30 o 
  -6   5  20     2432.59     2010.65    247.81 o 
  -5   5  20      132.58      183.15     96.62 o 
  -4   5  20     3203.25     3038.64    184.20 o 
  -3   5  20        0.28       51.55     47.60 o 
  -2   5  20      747.34      574.75    117.62 o 
  -1   5  20     1964.82     1582.05    221.33 o 
   0   5  20      232.26      161.23     79.69 o 
   1   5  20     3334.96     3733.95    292.67 o 
   2   5  20     2552.25     2531.65    271.43 o 
   3   5  20     4389.84     5150.07    622.74 o 
   4   5  20      785.37      592.77    202.12 o 
   5   5  20     3015.58     3800.49    584.20 o 
   6   5  20     1835.54     1684.72    545.81 o 
  -8   6  20      275.31      220.89    105.35 o 
  -7   6  20        4.23      -19.96     87.39 o 
  -6   6  20       43.54      202.00     85.64 o 
  -5   6  20     1110.05     1090.72    200.42 o 
  -4   6  20      161.47      198.17     91.21 o 
  -3   6  20      399.90      468.51    113.26 o 
  -2   6  20       26.82       72.17     97.67 o 
  -1   6  20     3259.49     3373.55    275.48 o 
   0   6  20      810.41      597.66    116.96 o 
   1   6  20      184.75      210.06     57.51 o 
   2   6  20     2231.29     2328.31    308.43 o 
   3   6  20     9585.94    10883.15    586.27 o 
   4   6  20       10.88      128.66    125.85 o 
   5   6  20     3158.46     2942.35    542.85 o 
   6   6  20      868.20      531.02    143.63 o 
  -8   7  20     3088.20     3336.95    620.01 o 
  -7   7  20     1571.12     1321.12    206.19 o 
  -6   7  20     3161.57     3001.03    403.62 o 
  -5   7  20       55.53      173.94     67.96 o 
  -4   7  20     8140.00     7789.51    632.90 o 
  -3   7  20      997.34      986.53    225.30 o 
  -2   7  20     6497.40     6760.68    345.71 o 
  -1   7  20     1680.07     1557.37    303.05 o 
   0   7  20     4896.71     5488.62    251.52 o 
   1   7  20     8069.69     8192.18    233.54 o 
   2   7  20      816.14      491.71    132.88 o 
   3   7  20     1633.17     1254.34    254.99 o 
   4   7  20     1029.71      721.46    268.26 o 
   5   7  20     2555.30     2476.13    550.98 o 
  -8   8  20      733.63      613.19    152.58 o 
  -7   8  20      238.55      177.15     80.05 o 
  -6   8  20      930.90      914.74    149.74 o 
  -5   8  20      426.97      394.44     95.65 o 
  -4   8  20      233.14      183.26     87.84 o 
  -3   8  20      242.99       71.63    209.72 o 
  -2   8  20      142.95      132.30     79.71 o 
  -1   8  20      168.04      228.36     72.93 o 
   0   8  20     1926.72     1791.33    310.80 o 
   1   8  20       60.23      -42.86    366.21 o 
   2   8  20      233.33      256.79    102.85 o 
   3   8  20     6313.18     7419.48    440.62 o 
   4   8  20      797.94      607.13    179.02 o 
   5   8  20     3135.94     3079.20    626.18 o 
  -7   9  20      284.30      194.75    121.66 o 
  -6   9  20        3.53      130.01    126.30 o 
  -5   9  20       19.00      123.97    108.24 o 
  -4   9  20        9.41     -106.15    106.15 o 
  -3   9  20      349.25      233.41     81.65 o 
  -2   9  20      627.64      411.45    121.67 o 
  -1   9  20      722.68      507.42    177.76 o 
   0   9  20       10.88      128.91     83.21 o 
   1   9  20       80.72       80.01    162.83 o 
   2   9  20     1381.44     1278.62    307.17 o 
   3   9  20     2242.79     1946.97    528.41 o 
   4   9  20      265.55       56.13    126.04 o 
   5   9  20      737.17      383.12    132.19 o 
  -7  10  20      131.28       24.25    114.75 o 
  -6  10  20      101.08       26.46    117.42 o 
  -5  10  20     4976.68     5522.68    396.35 o 
  -4  10  20      164.80      193.53     53.27 o 
  -3  10  20     2133.02     2284.98    351.76 o 
  -2  10  20      354.40      344.03     79.62 o 
  -1  10  20    13996.73    14769.87    566.14 o 
   0  10  20     1960.60     1683.98    472.06 o 
   1  10  20       57.28     -108.45    192.21 o 
   2  10  20     1127.01      622.58    334.10 o 
   3  10  20       22.28      144.79    195.59 o 
   4  10  20      622.64      161.37    503.74 o 
  -7  11  20     5620.38     5834.65    389.56 o 
  -6  11  20     2164.62     1923.58    445.73 o 
  -5  11  20       13.30      170.54     69.94 o 
  -4  11  20       97.65      178.74     94.49 o 
  -3  11  20     2026.37     2292.87    168.46 o 
  -2  11  20     2143.09     1861.76    355.11 o 
  -1  11  20     5429.38     5434.98    168.56 o 
   0  11  20     6190.07     5911.00    378.21 o 
   1  11  20     6140.10     7394.88    860.05 o 
   2  11  20       68.36       57.46    154.74 o 
   3  11  20      373.98      430.98    194.04 o 
   4  11  20      265.40      376.69    246.52 o 
  -6  12  20     1945.13     2405.18    347.24 o 
  -5  12  20     2778.15     2441.27    222.90 o 
  -4  12  20     1690.91     1699.03    349.37 o 
  -3  12  20      104.89       -2.42    126.63 o 
  -2  12  20      570.86      492.75    141.02 o 
  -1  12  20      197.94      194.93    173.87 o 
   0  12  20     1529.60      840.05    275.87 o 
   1  12  20     7680.01     7679.07    241.54 o 
   2  12  20      335.08      235.94    173.82 o 
   3  12  20      642.76      503.15    204.29 o 
  -5  13  20        5.87      138.25    111.67 o 
  -4  13  20       74.29      127.79    198.78 o 
  -3  13  20      117.66       -7.66    111.66 o 
  -2  13  20      408.99      320.85    109.41 o 
  -1  13  20      483.34      703.78    280.59 o 
   0  13  20       78.68      175.76    136.44 o 
   1  13  20     1213.21     1204.87    476.71 o 
   2  13  20        1.94      242.08    236.53 o 
  -4  14  20      123.37      135.93    110.74 o 
  -3  14  20      478.19      323.20    139.20 o 
  -2  14  20       21.53      110.79    199.00 o 
  -1  14  20     2542.97     2307.88    640.73 o 
   0  14  20      191.56      250.77    192.69 o 
   1  14  20     1073.14      937.25    463.19 o 
  -2  15  20      345.96      -76.23    251.38 o 
  -1  15  20     2316.56     2185.56    801.50 o 
  -9   0  21     5208.37     6718.02    716.36 o 
  -7   0  21     1494.73     1546.00    321.25 o 
  -5   0  21     1075.40      770.77    285.28 o 
  -3   0  21     2463.74     2655.90    371.08 o 
  -1   0  21      119.70      129.28     73.13 o 
   1   0  21       88.94        4.03    116.37 o 
   3   0  21     1364.67     2424.29    676.62 o 
   5   0  21     4046.53     5718.85    656.84 o 
  -9   1  21      526.08      490.75    141.18 o 
  -8   1  21      852.08      622.14    135.81 o 
  -7   1  21     1208.66     1169.66    216.40 o 
  -6   1  21      127.63      153.03     77.39 o 
  -5   1  21     1530.11     1381.13    245.26 o 
  -4   1  21        4.73      -41.62     83.18 o 
  -3   1  21      900.66      897.65    114.25 o 
  -2   1  21      831.59      613.63     97.18 o 
  -1   1  21     5810.48     5627.38    130.48 o 
   0   1  21      207.44      118.38     60.00 o 
   1   1  21      312.53      321.45     84.85 o 
   2   1  21       11.11      -45.36    120.65 o 
   3   1  21     5759.83     7209.44    523.68 o 
   4   1  21      389.29      800.62    248.11 o 
   5   1  21     3925.60     2908.19    697.07 o 
   6   1  21      213.04       48.12    289.82 o 
  -9   2  21      172.40      108.06     66.14 o 
  -8   2  21     3112.02     3493.75    236.46 o 
  -7   2  21     1065.83      962.40    185.73 o 
  -6   2  21     3879.08     4211.52    299.84 o 
  -5   2  21      706.67      462.62     85.58 o 
  -4   2  21    10497.62    11220.39    400.85 o 
  -3   2  21     1530.22     1490.08    139.61 o 
  -2   2  21    11139.05    11511.52    453.99 o 
  -1   2  21     3829.18     4147.80    266.19 o 
   0   2  21     4544.02     4664.78    148.77 o 
   1   2  21     3068.86     3217.85    236.61 o 
   2   2  21      990.17     1070.42    138.31 o 
   3   2  21     2081.86     2419.31    360.53 o 
   4   2  21       98.21      -25.67    230.30 o 
   5   2  21        2.60       54.69    274.31 o 
   6   2  21       51.98     -258.07    258.07 o 
  -8   3  21      206.65      229.18    142.08 o 
  -7   3  21      746.02      548.95    181.61 o 
  -6   3  21      886.45      774.23    152.55 o 
  -5   3  21      441.21      407.83     90.47 o 
  -4   3  21       13.80       -1.98     88.74 o 
  -3   3  21      296.20      326.89     70.59 o 
  -2   3  21      218.25      158.28     56.16 o 
  -1   3  21     1074.68      708.32    116.31 o 
   0   3  21      610.36      522.33     87.59 o 
   1   3  21    19815.20    20417.37    643.43 o 
   2   3  21      230.17       74.80     66.34 o 
   3   3  21     7740.10     8127.12    576.34 o 
   4   3  21        3.22      261.78    524.82 o 
   5   3  21        6.32      162.97    150.65 o 
   6   3  21     1068.01      727.34    458.65 o 
  -8   4  21      126.53      184.35     93.47 o 
  -7   4  21       10.77       25.32    117.58 o 
  -6   4  21      822.31      544.97    112.55 o 
  -5   4  21      284.31      213.48     76.25 o 
  -4   4  21     3150.41     3086.87    252.58 o 
  -3   4  21        0.29      114.80     66.11 o 
  -2   4  21     1664.40     1090.98    197.87 o 
  -1   4  21       76.42       62.31     59.76 o 
   0   4  21      114.51      165.51    115.15 o 
   1   4  21       12.76      129.48     78.56 o 
   2   4  21      600.51      712.50    119.02 o 
   3   4  21      167.35      217.87     91.01 o 
   4   4  21      939.02      897.11    234.51 o 
   5   4  21       46.16      326.73    175.48 o 
  -8   5  21      602.34      503.56    195.99 o 
  -7   5  21      342.61      342.94    121.63 o 
  -6   5  21      101.18      131.92     98.96 o 
  -5   5  21      737.33      568.99    115.19 o 
  -4   5  21      152.79      170.71     80.61 o 
  -3   5  21     2877.48     2419.40    201.50 o 
  -2   5  21      311.53      348.65     96.61 o 
  -1   5  21     2550.47     2160.20    165.66 o 
   0   5  21     1839.82     1896.43    152.66 o 
   1   5  21       75.04       65.80     70.09 o 
   2   5  21      270.05      287.05    141.27 o 
   3   5  21      301.48      342.45    117.13 o 
   4   5  21      998.62      707.14    189.38 o 
   5   5  21     3580.09     3962.74    670.72 o 
  -8   6  21      448.64      456.92    149.00 o 
  -7   6  21     2520.36     2100.47    198.84 o 
  -6   6  21     1912.00     1615.03    283.01 o 
  -5   6  21      391.44      359.83    106.02 o 
  -4   6  21     1047.27      877.74    205.39 o 
  -3   6  21      657.55      678.22    123.96 o 
  -2   6  21     5305.59     5381.71    279.64 o 
  -1   6  21    11977.65    12845.02    485.45 o 
   0   6  21     7052.31     7009.58    188.00 o 
   1   6  21     2985.32     3960.78    496.26 o 
   2   6  21      476.45      553.42    159.42 o 
   3   6  21     8210.77     9062.55    269.51 o 
   4   6  21      214.29      141.07    153.61 o 
   5   6  21        7.09      217.38    110.88 o 
  -8   7  21       42.19       92.45    111.91 o 
  -7   7  21      277.29      239.45     83.95 o 
  -6   7  21     1184.49     1081.80    247.54 o 
  -5   7  21     5527.02     5897.94    404.14 o 
  -4   7  21      395.11      310.71    108.00 o 
  -3   7  21      651.99      574.85    195.36 o 
  -2   7  21     1308.82     1072.40    196.16 o 
  -1   7  21       41.59      233.59     84.52 o 
   0   7  21      359.50      361.26    135.99 o 
   1   7  21    19771.71    21835.91   1122.43 o 
   2   7  21        2.62      176.38     61.09 o 
   3   7  21     5625.70     6934.58    253.77 o 
   4   7  21      616.14      404.56    160.00 o 
   5   7  21       68.44      238.39    142.87 o 
  -7   8  21      516.11      525.60    113.95 o 
  -6   8  21       52.54     -115.42    115.42 o 
  -5   8  21       20.09       33.39     70.96 o 
  -4   8  21     1694.34     1333.78    296.39 o 
  -3   8  21     3128.40     3092.10    232.81 o 
  -2   8  21     1716.82     1349.42    266.17 o 
  -1   8  21       12.19       28.35    103.48 o 
   0   8  21       32.56      103.89     86.98 o 
   1   8  21       18.88       93.65    164.45 o 
   2   8  21        6.50       97.97    127.82 o 
   3   8  21     2166.76     1333.34    290.89 o 
   4   8  21      547.30      481.83    185.14 o 
  -7   9  21     2854.62     3237.07    466.00 o 
  -6   9  21      344.12      395.29    113.27 o 
  -5   9  21       93.20      147.26    108.36 o 
  -4   9  21      375.76      268.22    107.50 o 
  -3   9  21      402.84      199.98    155.24 o 
  -2   9  21      343.83      261.56    129.56 o 
  -1   9  21        1.67     -105.46    178.30 o 
   0   9  21      103.42      382.73    217.49 o 
   1   9  21       46.60       72.72    121.06 o 
   2   9  21       61.54      227.42    119.43 o 
   3   9  21      166.74      256.18    159.64 o 
   4   9  21      181.03      475.96    189.95 o 
  -6  10  21     2368.28     2269.90    416.01 o 
  -5  10  21      163.52      198.56    103.96 o 
  -4  10  21     2552.35     2439.63    370.74 o 
  -3  10  21     2322.99     2622.94    400.61 o 
  -2  10  21     1877.94     1656.03    298.87 o 
  -1  10  21     2370.47     2449.50    307.93 o 
   0  10  21      937.99     1187.95    268.24 o 
   1  10  21      444.61      474.34    177.07 o 
   2  10  21      524.84      572.13    212.88 o 
   3  10  21        7.64      -46.61    162.09 o 
   4  10  21      348.99      356.15    252.03 o 
  -6  11  21        3.57      148.93     92.43 o 
  -5  11  21       21.10      -19.27    104.74 o 
  -4  11  21       10.09       -1.30    103.59 o 
  -3  11  21     1563.18     1112.76    280.38 o 
  -2  11  21      757.62      679.40    166.18 o 
  -1  11  21     3475.07     2986.96    930.82 o 
   0  11  21      498.34      506.61    266.60 o 
   1  11  21      831.26      733.18    304.10 o 
   2  11  21      909.78      458.21    214.52 o 
   3  11  21      763.80      565.63    251.40 o 
  -5  12  21        7.83      106.97     69.27 o 
  -4  12  21     1143.11     1040.75    349.98 o 
  -3  12  21     1064.89      830.00    172.55 o 
  -2  12  21      601.56      461.58    125.40 o 
  -1  12  21     1758.91     1936.47    396.27 o 
   0  12  21      575.91      438.85    179.35 o 
   1  12  21      469.59      270.77    207.59 o 
   2  12  21      631.77      492.48    228.53 o 
  -4  13  21       51.56       -1.98    122.04 o 
  -3  13  21       18.90       33.21    128.23 o 
  -2  13  21       54.87      176.45    114.88 o 
  -1  13  21      397.24      585.10    260.14 o 
   0  13  21      754.54      631.54    326.96 o 
   1  13  21      262.97      309.73    124.96 o 
  -2  14  21      207.35      320.47    245.22 o 
  -1  14  21      703.77      590.67    291.60 o 
  -8   0  22      232.50      136.62    179.54 o 
  -6   0  22      356.93      349.17    199.21 o 
  -4   0  22     2241.69     1926.15    387.53 o 
  -2   0  22     1426.45      989.78    221.76 o 
   0   0  22       16.08       61.57     79.96 o 
   2   0  22     1372.30     1788.54    463.19 o 
   4   0  22      171.08      273.44    282.20 o 
  -8   1  22       40.38       -1.52    116.26 o 
  -7   1  22      111.88      161.84     64.18 o 
  -6   1  22     2856.95     3185.45    172.16 o 
  -5   1  22      283.72      228.51     87.12 o 
  -4   1  22     4028.94     4578.59    349.98 o 
  -3   1  22        2.02       54.07     70.16 o 
  -2   1  22     1593.92     1185.50    205.21 o 
  -1   1  22     1670.95     1549.99    213.23 o 
   0   1  22      598.44      599.20     89.85 o 
   1   1  22     1390.71     1293.50    172.82 o 
   2   1  22      301.95      352.77    104.19 o 
   3   1  22     4267.53     4329.36    833.47 o 
   4   1  22     2117.52     1802.81    655.82 o 
   5   1  22      933.26      489.11    220.50 o 
  -8   2  22       93.71        8.68     77.85 o 
  -7   2  22      106.91      121.32     70.35 o 
  -6   2  22        6.47      -54.09     81.56 o 
  -5   2  22      494.02      420.80    113.77 o 
  -4   2  22       21.30       85.37     43.64 o 
  -3   2  22      139.37       74.16    117.20 o 
  -2   2  22      137.76       95.47     51.91 o 
  -1   2  22     3107.76     2946.17    204.87 o 
   0   2  22       48.40      134.27     79.31 o 
   1   2  22    27556.36    33061.36    535.39 o 
   2   2  22       51.65       92.28     70.15 o 
   3   2  22     5197.49     5879.21    324.29 o 
   4   2  22      476.60      342.35    200.10 o 
   5   2  22       17.75      493.30    186.11 o 
  -8   3  22      635.50      339.44    133.56 o 
  -7   3  22     1361.93     1436.40    303.60 o 
  -6   3  22     5124.02     5700.97    263.01 o 
  -5   3  22      140.79      164.72     91.31 o 
  -4   3  22     7618.51     8238.61    330.00 o 
  -3   3  22     4410.52     4424.00    235.91 o 
  -2   3  22     1985.90     2334.43    475.25 o 
  -1   3  22     1725.36     1344.15    200.81 o 
   0   3  22      431.13      272.41     62.55 o 
   1   3  22      376.93      311.46    110.07 o 
   2   3  22     2558.44     2860.16    380.70 o 
   3   3  22     1157.37     1057.57    341.94 o 
   4   3  22     1426.71     1291.96    302.83 o 
   5   3  22      327.93      379.57    116.55 o 
  -8   4  22       78.16      192.19     78.13 o 
  -7   4  22     1898.06     1507.26    346.99 o 
  -6   4  22       13.20       64.29     97.54 o 
  -5   4  22     4193.67     4158.70    401.88 o 
  -4   4  22      699.55      656.05    140.71 o 
  -3   4  22      120.52      242.38     66.65 o 
  -2   4  22     2019.95     1639.73    239.36 o 
  -1   4  22     8489.64     8908.70    312.45 o 
   0   4  22       36.44       58.36     71.49 o 
   1   4  22       64.98      177.38     85.89 o 
   2   4  22     1275.77     1073.13    235.47 o 
   3   4  22        1.23      158.33     91.35 o 
   4   4  22        2.86      -72.43    216.26 o 
   5   4  22      588.83      339.87    150.86 o 
  -8   5  22      359.85      268.57    253.00 o 
  -7   5  22     3768.33     4512.34    589.86 o 
  -6   5  22      198.70      125.86     69.27 o 
  -5   5  22      598.06      509.46    101.42 o 
  -4   5  22     1343.02     1310.81    259.25 o 
  -3   5  22     5432.78     5579.50    754.77 o 
  -2   5  22     1585.01     1074.10    231.89 o 
  -1   5  22        0.75      131.82     84.41 o 
   0   5  22      193.12      104.96     66.96 o 
   1   5  22      586.14      485.76     81.23 o 
   2   5  22        0.91      216.51    119.44 o 
   3   5  22      213.17      253.50    166.95 o 
   4   5  22        8.53      300.23    138.30 o 
   5   5  22       16.25      398.16    156.50 o 
  -7   6  22      294.93      329.19     91.12 o 
  -6   6  22       54.64      179.52    100.20 o 
  -5   6  22      541.14      325.73     81.71 o 
  -4   6  22     1461.51     1465.57    262.19 o 
  -3   6  22     1552.87     1277.55    257.36 o 
  -2   6  22     1787.91     1346.67    253.98 o 
  -1   6  22     8921.12     9767.73    386.59 o 
   0   6  22       64.46      141.38     77.00 o 
   1   6  22     1685.45     1413.86    263.83 o 
   2   6  22       90.27      135.95    127.90 o 
   3   6  22     2440.31     2369.48    340.56 o 
   4   6  22      365.32      398.68    164.78 o 
  -7   7  22       96.02       52.33    129.94 o 
  -6   7  22     4417.20     4823.21    225.72 o 
  -5   7  22       56.22       42.10     68.48 o 
  -4   7  22     6340.57     6528.78    177.97 o 
  -3   7  22     2253.32     2202.93    410.71 o 
  -2   7  22     3332.80     3670.50    385.32 o 
  -1   7  22     2359.62     2481.68    263.07 o 
   0   7  22     1043.42      967.24    273.84 o 
   1   7  22       16.78      238.09    252.19 o 
   2   7  22     1399.15     1446.21    537.15 o 
   3   7  22     1649.69     1829.68    371.19 o 
   4   7  22       57.33      106.36    105.40 o 
  -7   8  22      392.26      371.67    116.74 o 
  -6   8  22     1017.19      915.89    186.96 o 
  -5   8  22     1026.25      857.67    179.95 o 
  -4   8  22       65.13      111.32    107.40 o 
  -3   8  22      488.17      318.56    111.06 o 
  -2   8  22       55.36      117.79     88.14 o 
  -1   8  22     5823.24     6645.50    524.87 o 
   0   8  22      330.39      223.54    164.77 o 
   1   8  22     2756.33     3502.47    388.59 o 
   2   8  22        2.62     -126.10    230.29 o 
   3   8  22      418.38      434.43    190.29 o 
   4   8  22       25.63       29.19    220.89 o 
  -6   9  22      972.74      853.74    220.62 o 
  -5   9  22       35.65      -15.30    102.02 o 
  -4   9  22       85.85       67.26     68.84 o 
  -3   9  22     1598.54     1293.01    290.60 o 
  -2   9  22      747.21      603.22    128.51 o 
  -1   9  22     1067.87     1113.30    197.24 o 
   0   9  22     1295.20      975.58    270.98 o 
   1   9  22       97.03       -4.91    134.70 o 
   2   9  22      791.35      633.49    240.58 o 
   3   9  22      290.75      283.51    202.38 o 
  -6  10  22       24.07      -72.98    127.80 o 
  -5  10  22       36.66      112.65     98.45 o 
  -4  10  22      891.26      718.17    164.23 o 
  -3  10  22     3202.85     3727.60    249.61 o 
  -2  10  22      245.86      285.66    119.54 o 
  -1  10  22     1121.49     1142.81    280.68 o 
   0  10  22     1250.17     1084.15    267.20 o 
   1  10  22      791.52      969.97    421.83 o 
   2  10  22      531.91      740.00    297.81 o 
   3  10  22     3061.87     2022.41    975.04 o 
  -5  11  22      372.58      286.95    124.49 o 
  -4  11  22      708.68      541.09    175.65 o 
  -3  11  22      129.90      169.74     69.97 o 
  -2  11  22     3269.71     2989.86    345.61 o 
  -1  11  22     8174.85     8022.82    322.70 o 
   0  11  22     6064.02     6782.81    559.20 o 
   1  11  22      221.06       85.90    438.22 o 
   2  11  22      318.05      460.17    157.64 o 
  -4  12  22       13.18      175.85    121.64 o 
  -3  12  22      488.19      176.61    104.65 o 
  -2  12  22     2576.77     1952.17    571.33 o 
  -1  12  22      103.30      124.02    418.10 o 
   0  12  22       22.89      -39.94    315.44 o 
   1  12  22     5938.25     6612.15    562.12 o 
  -7   0  23      844.27      752.85    262.58 o 
  -5   0  23      123.52      150.50    207.43 o 
  -3   0  23    10542.35    10637.53   1143.87 o 
  -1   0  23     3777.91     4231.81    242.39 o 
   1   0  23     7463.02     8049.18    422.87 o 
   3   0  23     5124.13     6147.02    765.17 o 
  -7   1  23        0.69      166.66     57.96 o 
  -6   1  23     1410.16     1429.34    278.11 o 
  -5   1  23     2393.60     2104.37    387.41 o 
  -4   1  23     2876.84     2909.78    350.39 o 
  -3   1  23     3345.79     3321.58    254.19 o 
  -2   1  23      652.85      525.76    115.92 o 
  -1   1  23    10409.51    10491.06    317.50 o 
   0   1  23      494.03      401.54    117.87 o 
   1   1  23      102.31      176.93     67.29 o 
   2   1  23      170.00      334.56     73.77 o 
   3   1  23      505.18      615.49    157.12 o 
   4   1  23      315.20      372.42    313.66 o 
  -7   2  23      364.50      248.62     96.52 o 
  -6   2  23     5902.68     7119.43    234.16 o 
  -5   2  23     1649.64     1274.97    289.19 o 
  -4   2  23     3127.10     2977.48    173.72 o 
  -3   2  23      114.12      126.22     78.52 o 
  -2   2  23     1675.26     1712.64    271.74 o 
  -1   2  23      641.76      646.14    114.28 o 
   0   2  23     2033.39     1987.30    275.92 o 
   1   2  23      253.25      295.69     71.21 o 
   2   2  23     2468.87     2557.75    205.20 o 
   3   2  23      845.87      983.88    284.19 o 
   4   2  23        2.92      164.51    140.86 o 
  -7   3  23     1164.39     1067.88    202.18 o 
  -6   3  23      454.51      483.60    159.28 o 
  -5   3  23       24.37       64.60    140.86 o 
  -4   3  23        2.32       78.67     84.51 o 
  -3   3  23     2678.70     3241.91    309.06 o 
  -2   3  23       19.51      -39.89     77.85 o 
  -1   3  23     8650.89     8622.32    211.88 o 
   0   3  23       54.90       86.00     59.49 o 
   1   3  23     2579.44     2874.37    217.37 o 
   2   3  23       47.20      158.58     65.33 o 
   3   3  23        3.56      251.05    140.93 o 
   4   3  23        0.43      130.04    158.55 o 
  -7   4  23        5.46       42.97    148.44 o 
  -6   4  23     1547.57     1341.75    322.67 o 
  -5   4  23      932.17      793.13    157.99 o 
  -4   4  23      504.27      465.60    118.65 o 
  -3   4  23       44.38      115.71     62.48 o 
  -2   4  23      212.39      254.60     81.51 o 
  -1   4  23     2270.88     2781.48    364.59 o 
   0   4  23        7.26       -1.12     53.25 o 
   1   4  23     1661.64     1254.69    258.45 o 
   2   4  23       79.62      256.22    176.87 o 
   3   4  23       28.80      152.12    187.31 o 
   4   4  23      603.16      405.87    175.61 o 
  -7   5  23       64.38      -30.48     95.85 o 
  -6   5  23      134.42       74.39     86.65 o 
  -5   5  23      309.14      185.17    125.14 o 
  -4   5  23     2293.70     2175.28    367.54 o 
  -3   5  23       24.33      -35.28    115.96 o 
  -2   5  23       50.83      188.96    111.73 o 
  -1   5  23      885.64      922.07    174.87 o 
   0   5  23      126.91       99.91     71.46 o 
   1   5  23        0.16      279.36    107.75 o 
   2   5  23        3.04      180.40     96.04 o 
   3   5  23     2984.11     2260.18    464.29 o 
   4   5  23      113.48      330.45    156.46 o 
  -7   6  23      146.77      142.07     87.25 o 
  -6   6  23     3730.02     4644.84    796.41 o 
  -5   6  23     3047.30     3186.38    368.27 o 
  -4   6  23     4246.65     4041.36    249.90 o 
  -3   6  23      363.63      329.24     98.82 o 
  -2   6  23     2521.90     2048.89    379.76 o 
  -1   6  23      695.27      475.66    142.89 o 
   0   6  23     2773.27     3038.46    158.93 o 
   1   6  23      543.97      385.03    151.76 o 
   2   6  23      197.25      212.13    116.00 o 
   3   6  23     1706.67     1329.68    369.42 o 
  -6   7  23       26.14      184.33     70.80 o 
  -5   7  23     2447.29     2151.97    333.53 o 
  -4   7  23      231.25      204.05    111.89 o 
  -3   7  23     2215.65     2385.90    435.98 o 
  -2   7  23      178.74      170.84     75.31 o 
  -1   7  23      182.20      114.06     58.09 o 
   0   7  23      226.76      176.77     94.67 o 
   1   7  23     9106.68    10161.30    315.87 o 
   2   7  23       12.30      273.58    191.05 o 
   3   7  23     1074.53      649.38    286.90 o 
  -6   8  23     2542.95     2292.58    333.38 o 
  -5   8  23       68.53      189.72     74.66 o 
  -4   8  23     2164.16     1666.95    469.50 o 
  -3   8  23     5253.69     5637.43    240.35 o 
  -2   8  23       55.21      119.94    130.87 o 
  -1   8  23      174.08       65.07     78.02 o 
   0   8  23       13.73      132.29    121.13 o 
   1   8  23      876.17      740.64    312.74 o 
   2   8  23     2113.43     2106.64    544.72 o 
   3   8  23     1862.17     2032.14    707.44 o 
  -5   9  23     2451.10     1595.45    337.58 o 
  -4   9  23       79.63      107.55     77.41 o 
  -3   9  23      903.58      747.76    195.93 o 
  -2   9  23      817.05      929.39    225.75 o 
  -1   9  23     4598.32     5460.80    194.76 o 
   0   9  23       78.43      302.77    159.72 o 
   1   9  23     1324.45     1112.81    384.98 o 
   2   9  23      811.04      530.10    251.60 o 
  -4  10  23     3472.38     4812.75   1114.42 o 
  -3  10  23     1835.25     1429.40    327.59 o 
  -2  10  23     4072.15     4837.39    314.87 o 
  -1  10  23      130.65      236.74    111.66 o 
   0  10  23       90.27       54.43    197.25 o 
   1  10  23      749.85      681.17    342.79 o 
  -3  11  23      403.33      528.88    175.96 o 
  -2  11  23      281.52      285.50    107.79 o 
  -1  11  23      587.88      540.08    236.95 o 
   0  11  23       11.83      113.15    142.86 o 
  -6   0  24      574.86      424.07    226.57 o 
  -4   0  24      355.38      520.74    162.05 o 
  -2   0  24      433.43      422.30    128.07 o 
   0   0  24       52.88      220.69     85.87 o 
   2   0  24      819.17      903.54    407.44 o 
  -7   1  24      502.59      522.66    155.20 o 
  -6   1  24      974.95      758.35    164.55 o 
  -5   1  24      959.32      905.58    185.61 o 
  -4   1  24      820.03      519.02    159.23 o 
  -3   1  24     1747.06     1151.72    255.45 o 
  -2   1  24      917.03      672.22    116.53 o 
  -1   1  24     1044.08      812.90    107.29 o 
   0   1  24     2918.29     2867.89    174.92 o 
   1   1  24      146.91      155.84     79.80 o 
   2   1  24      540.95      476.18    111.95 o 
   3   1  24      259.52      533.95    160.78 o 
  -7   2  24      391.72      359.26    120.84 o 
  -6   2  24      517.21      591.61    154.24 o 
  -5   2  24     3046.83     2987.27    301.20 o 
  -4   2  24       48.56       74.92    113.77 o 
  -3   2  24     4678.96     5079.22    381.84 o 
  -2   2  24      467.82      435.98     87.12 o 
  -1   2  24      406.17      314.52     64.85 o 
   0   2  24        0.63       80.13     97.50 o 
   1   2  24     4276.46     5024.26    208.68 o 
   2   2  24     1015.07      575.41    223.40 o 
   3   2  24     4446.73     5301.72    704.88 o 
  -6   3  24     1030.78      928.14    236.21 o 
  -5   3  24      130.33      167.64    112.34 o 
  -4   3  24      410.99      508.77    105.12 o 
  -3   3  24     3925.43     4181.83    561.85 o 
  -2   3  24     1811.17     1398.34    228.24 o 
  -1   3  24      307.73      276.73     78.14 o 
   0   3  24     4300.83     4376.14    258.76 o 
   1   3  24     1023.76      916.03    172.89 o 
   2   3  24     2121.98     1659.44    459.86 o 
   3   3  24     1404.18     1000.03    223.33 o 
  -6   4  24     1445.63     1311.24    263.62 o 
  -5   4  24      100.54      133.42    105.62 o 
  -4   4  24      492.53      321.04     91.52 o 
  -3   4  24     2482.75     2808.72    139.75 o 
  -2   4  24        2.71     -109.90    109.90 o 
  -1   4  24     3748.53     3445.23    308.11 o 
   0   4  24      129.76      127.42     59.43 o 
   1   4  24     2901.37     3499.82    360.76 o 
   2   4  24       75.53      104.31    129.08 o 
   3   4  24       58.87      227.79    142.72 o 
  -6   5  24       12.15      -52.99    116.03 o 
  -5   5  24       19.12       21.14    152.06 o 
  -4   5  24     1444.69     1102.62    195.21 o 
  -3   5  24     1328.07     1289.35    213.92 o 
  -2   5  24     1013.54      893.22    214.67 o 
  -1   5  24     2831.97     3193.73    316.22 o 
   0   5  24        5.40       46.13    131.06 o 
   1   5  24      522.72      523.72    141.54 o 
   2   5  24       47.15       11.72    170.79 o 
   3   5  24     5862.40     6376.02    317.23 o 
  -6   6  24     2166.53     1460.89    379.33 o 
  -5   6  24       46.00       24.46    143.50 o 
  -4   6  24       90.83      -41.49    114.89 o 
  -3   6  24      436.06      574.39    132.42 o 
  -2   6  24      541.08      351.49    163.66 o 
  -1   6  24     3774.63     4209.72    428.57 o 
   0   6  24        7.98       61.16     79.97 o 
   1   6  24     1016.07     1005.09    401.05 o 
   2   6  24     1953.71     2238.54    535.37 o 
  -5   7  24     3027.96     3009.00    468.18 o 
  -4   7  24        9.45       73.92     77.78 o 
  -3   7  24       10.01     -150.02    156.69 o 
  -2   7  24     1732.27     1344.56    391.58 o 
  -1   7  24       97.25      181.82    114.26 o 
   0   7  24     3034.19     3356.05    617.83 o 
   1   7  24       48.54     -170.21    207.57 o 
   2   7  24     1628.15     1106.40    279.28 o 
  -5   8  24      566.13      400.31    125.09 o 
  -4   8  24       37.98       73.24     83.76 o 
  -3   8  24     2526.54     1727.44    420.56 o 
  -2   8  24       23.72       39.99    134.08 o 
  -1   8  24      737.77      596.01    211.24 o 
   0   8  24      204.39      179.33    145.82 o 
   1   8  24      510.53      535.82    199.34 o 
  -4   9  24     1345.72      811.98    293.79 o 
  -3   9  24      325.36      306.32    156.06 o 
  -2   9  24      341.21      208.76    195.83 o 
  -1   9  24       76.79      300.43    251.54 o 
   0   9  24      350.08      174.65    177.25 o 
   1   9  24      145.58      193.00    108.66 o 
  -2  10  24      269.58      166.05    197.54 o 
  -1  10  24     3192.86     3713.64    555.96 o 
  -5   0  25      314.00      378.54    133.15 o 
  -3   0  25      260.19      220.24    131.44 o 
  -1   0  25     2013.31     1622.97    325.71 o 
   1   0  25      150.22      206.66     97.83 o 
  -6   1  25     1193.70     1158.14    269.75 o 
  -5   1  25      472.46      290.73     90.48 o 
  -4   1  25        5.80      140.56     85.59 o 
  -3   1  25       69.36      163.31    149.49 o 
  -2   1  25        4.24      211.24     59.64 o 
  -1   1  25     6045.41     6766.55    261.54 o 
   0   1  25      705.96      672.72    151.12 o 
   1   1  25       46.01       81.50     87.89 o 
   2   1  25      163.68      235.25     72.39 o 
  -6   2  25      136.60       57.95    120.47 o 
  -5   2  25       51.06      135.21     99.25 o 
  -4   2  25      330.49      277.69    109.55 o 
  -3   2  25      466.71      314.35     89.25 o 
  -2   2  25     5162.23     5477.59    511.46 o 
  -1   2  25        0.61      120.44     69.30 o 
   0   2  25     3628.00     3949.92    257.46 o 
   1   2  25      216.38      240.54     95.21 o 
   2   2  25       42.71      121.04     80.02 o 
  -5   3  25     2811.27     2746.01    509.72 o 
  -4   3  25       77.25       97.34     87.70 o 
  -3   3  25     1361.73     1189.58    275.40 o 
  -2   3  25       63.17       97.95    120.24 o 
  -1   3  25      362.73      304.10    108.65 o 
   0   3  25       82.42      115.80     94.52 o 
   1   3  25     2662.48     2534.03    307.59 o 
   2   3  25        1.32     -134.11    147.98 o 
  -5   4  25      128.68      239.23    155.54 o 
  -4   4  25      309.55      292.43     76.39 o 
  -3   4  25      158.45       28.64    101.50 o 
  -2   4  25     1124.08     1049.40    197.28 o 
  -1   4  25      697.48      720.48    196.47 o 
   0   4  25      483.30      443.79    114.16 o 
   1   4  25        0.50       82.89     75.28 o 
   2   4  25      247.23      138.99    138.19 o 
  -5   5  25     1046.24      908.75    276.58 o 
  -4   5  25       54.34      196.59     81.89 o 
  -3   5  25       84.91       42.94     99.73 o 
  -2   5  25        1.57       34.63    156.67 o 
  -1   5  25     1383.78     1175.52    339.75 o 
   0   5  25      625.94      492.55    185.03 o 
   1   5  25      259.45      266.87     81.09 o 
  -4   6  25     1461.85     1341.94    274.64 o 
  -3   6  25     3540.15     3873.11    175.53 o 
  -2   6  25      285.85      181.36    104.13 o 
  -1   6  25       99.31       96.77    142.76 o 
   0   6  25      833.16      664.71    159.94 o 
   1   6  25     2555.90     2514.32    742.46 o 
  -4   7  25      925.69      807.58    183.23 o 
  -3   7  25     1251.18     1079.50    234.37 o 
  -2   7  25       89.07      185.69     91.75 o 
  -1   7  25       96.68      216.12     86.86 o 
   0   7  25     1339.81      993.61    344.65 o 
  -3   8  25     2436.68     1690.58    770.69 o 
  -2   8  25      768.06      637.37    163.73 o 
  -1   8  25       64.55       14.92    179.37 o 
  -4   0  26      222.40      126.11    213.43 o 
  -2   0  26     2589.01     3394.30    633.32 o 
   0   0  26     1434.88     1250.82    310.58 o 
  -4   1  26     3148.43     4143.43    622.44 o 
  -3   1  26     1387.97     1157.07    308.26 o 
  -2   1  26     1287.32     1129.99    252.58 o 
  -1   1  26       77.47      128.31     64.63 o 
   0   1  26       39.47       21.40     80.39 o 
   1   1  26      815.48      591.08    120.83 o 
  -4   2  26      139.25       60.41    117.91 o 
  -3   2  26      501.67      320.19    145.86 o 
  -2   2  26      124.73      145.66     63.83 o 
  -1   2  26       17.68       98.73     76.26 o 
   0   2  26      406.16      386.26     78.01 o 
   1   2  26     4909.49     5598.08    224.03 o 
  -4   3  26     2141.83     1541.31    257.18 o 
  -3   3  26     3540.88     4113.45    414.11 o 
  -2   3  26     3985.32     4999.26    569.59 o 
  -1   3  26       71.39        8.89    110.89 o 
   0   3  26        2.36      -41.77    130.11 o 
   1   3  26      743.63      548.21    137.81 o 
  -4   4  26       99.48      161.84     90.28 o 
  -3   4  26       17.39       77.62     98.04 o 
  -2   4  26     1395.61     1075.82    229.50 o 
  -1   4  26     1275.88      938.22    227.98 o 
   0   4  26      885.46      627.24    149.37 o 
  -3   5  26       34.38      143.09     72.79 o 
  -2   5  26      174.37      305.66     84.96 o 
  -1   5  26       40.14       73.88     58.35 o 
                                                 
